# Supplementary material for: Parabacteroides distasonis ameliorates insulin resistance via activation of intestinal GPR109a
Source: Nat Commun. 2023 Nov 25;14:7740. doi: 10.1038/s41467-023-43622-3 (PMC10676405; doi:10.1038/s41467-023-43622-3)
Supplement: Supplementary file 4 — Source Data [file 41467_2023_43622_MOESM4_ESM.zip]

Archive with 40 entries (39 files):
- Source Data/
- __MACOSX/._Source Data
- Source Data/.~Fig 7.xlsx
- __MACOSX/Source Data/._.~Fig 7.xlsx
- Source Data/Fig s7.xlsx
- __MACOSX/Source Data/._Fig s7.xlsx
- Source Data/Fig 2.xlsx
- __MACOSX/Source Data/._Fig 2.xlsx
- Source Data/Fig 3.xlsx
- __MACOSX/Source Data/._Fig 3.xlsx
- Source Data/.DS_Store
- __MACOSX/Source Data/._.DS_Store
- Source Data/Fig s6.xlsx
- __MACOSX/Source Data/._Fig s6.xlsx
- Source Data/Fig s1.xlsx
- __MACOSX/Source Data/._Fig s1.xlsx
- Source Data/Fig 4.xlsx
- __MACOSX/Source Data/._Fig 4.xlsx
- Source Data/Fig 5.xlsx
- __MACOSX/Source Data/._Fig 5.xlsx
- Source Data/Fig 6.xlsx
- __MACOSX/Source Data/._Fig 6.xlsx
- Source Data/Fig s3.xlsx
- __MACOSX/Source Data/._Fig s3.xlsx
- Source Data/Fig s2.xlsx
- __MACOSX/Source Data/._Fig s2.xlsx
- Source Data/Fig 7.xlsx
- __MACOSX/Source Data/._Fig 7.xlsx
- Source Data/Fig s9.xlsx
- __MACOSX/Source Data/._Fig s9.xlsx
- Source Data/Fig s5.xlsx
- __MACOSX/Source Data/._Fig s5.xlsx
- Source Data/Fig s4.xlsx
- __MACOSX/Source Data/._Fig s4.xlsx
- Source Data/Fig 1.xlsx
- __MACOSX/Source Data/._Fig 1.xlsx
- Source Data/Fig s8.xlsx
- __MACOSX/Source Data/._Fig s8.xlsx
- Source Data/Fig s10.xlsx
- __MACOSX/Source Data/._Fig s10.xlsx
