# Supplementary material for: Parabacteroides distasonis ameliorates insulin resistance via activation of intestinal GPR109a
Source: Nat Commun. 2023 Nov 25;14:7740. doi: 10.1038/s41467-023-43622-3 (PMC10676405; doi:10.1038/s41467-023-43622-3)
Supplement: Supplementary file 4 — Source Data [file 41467_2023_43622_MOESM4_ESM.zip › Source Data/Fig s7.xlsx]

## Sheet: c
Time (h)	Level of Nicotinamide (μM)
0	0	0	0
2	0.089	0.068	0.119
6	0.08	0.126	0.094
12	0.168	0.134	0.118
24	0.122	0.13	0.144

## Sheet: d
Nicotinamide (nM g-1 feces)
day -1	day 7
0.046	0.064
0.057	0.047
0.033	0.044
0.052	0.067
0.088	0.079
0.069	0.034
0.04	0.035
0.045	0.058
0.065	0.086
0.062	0.066
0.059	0.061
0.046	0.038

## Sheet: e
	Intensity of NA (CPS)
Parabacteroides distasonis NSP007	358686	364745	359864
Parabacteroides distasonis ATCC8503	321112	328026	371898
Parabacteroides distasonis 1	343674	320531	321026
Parabacteroides distasonis 2	316112	338589	314898
Parabacteroides distasonis 3	180791	164350	160734
Parabacteroides distasonis 4	196078	192191	197463
Parabacteroides distasonis 5	304378	292347	297931
Parabacteroides distasonis 6	338674	322531	363589
Parabacteroides distasonis 7	205427	208411	202158
Parabacteroides distasonis 8	291772	308744	295471
Parabacteroides distasonis 9	342150	340273	387771
Parabacteroides distasonis 10	349608	312897	307387
Parabacteroides distasonis 11	415557	437450	382163
Parabacteroides distasonis 12	309185	280106	298751
Parabacteroides distasonis 13	237923	246621	266891
Parabacteroides distasonis 14	269309	277172	286155
Parabacteroides distasonis 15	307654	307901	320897
Parabacteroides distasonis 16	208412	215301	200613
Parabacteroides distasonis 17	206731	212078	188678
Parabacteroides distasonis 18	203637	209089	178137
Parabacteroides distasonis 19	201026	198917	199895
Parabacteroides distasonis 20	211661	214432	201321
Parabacteroides distasonis 21	311185	282206	299748
Parabacteroides distasonis 22	309017	309765	321461
Parabacteroides distasonis 23	304135	293312	294285
Parabacteroides distasonis 24	273178	278746	289108
Parabacteroides distasonis 25	241684	248592	269996
Parabacteroides distasonis 26	214661	217432	204321
Parabacteroides distasonis 27	210584	213265	202557
Parabacteroides distasonis 28	207474	211377	190732
Parabacteroides distasonis 29	207427	210411	180137
Parabacteroides distasonis 30	202618	209101	180801
Parabacteroides distasonis 31	164381	160824	184751
Parabacteroides distasonis 32	333721	320458	330953
Parabacteroides distasonis 33	315991	328408	315707
Parabacteroides distasonis 34	311084	292342	299916
Parabacteroides distasonis 35	309432	317749	302662
Parabacteroides distasonis 36	283938	293215	294238
Parabacteroides distasonis 37	270489	264942	287398
Parabacteroides distasonis 38	241835	248727	259258
Parabacteroides distasonis 39	225041	217802	204796
Parabacteroides distasonis 40	220680	213591	202860
Parabacteroides distasonis 41	217707	221541	191070
Parabacteroides distasonis 42	227587	210439	189900

## Sheet: f
Nicotinamide (nM g-1colonic contents)
Vehicle	LPD	KPD
0.073	0.104	0.019
0.026	0.183	0.025
0.023	0.06	0.019
0.019	0.089	0.085
0.039	0.108	0.013
0.086	0.024	0.018
0.105	0.03	0.019
0.04	0.018	0.012

## Sheet: g
Nicotinamide (nM g-1colonic contents)
HFD	DOP
0.048	0.058
0.134	0.078
0.068	0.029
0.153	0.136
0.034	0.072
0.036	0.032
0.044	0.032
0.021	0.041

## Sheet: h
Nicotinamide (nM g-1 feces)
HC	T2DM
0.276	0.263
0.28	0.271
0.279	0.274
0.28	0.281
0.28	0.279
0.276	0.264
0.281	0.279
0.245	0.282
0.23	0.281
0.256	0.24
0.247	0.273
0.245	0.216
0.251	0.282
0.257	0.28
0.258	0.264
0.252	0.275
0.248	0.281
0.365	0.281
0.229	0.26
0.28	0.217
0.274	0.28
0.281	0.281
0.28	0.266
0.259	0.282
0.281	0.132
0.218	0.283
0.269	0.277
0.273	0.281
0.255	0.28
0.281	0.281

## Sheet: i
Body weight gain (%)	Nicotinic acid (nM g-1colonic contents)		HOMA-IR	Nicotinic acid (nM g-1colonic contents)		Serum LPS (ng/mL)	Nicotinic acid (nM g-1colonic contents)		Serum TNF-α (pg/mL)	Nicotinic acid (nM g-1colonic contents)		Serum IL-1β (pg/mL)	Nicotinic acid (nM g-1colonic contents)
8.34	48.8		12.12	48.8		0.24	48.8		47.93	48.8		27.67	48.8
10.17	47.6		11.2	47.6		0.23	47.6		65.38	47.6		28.82	47.6
10.58	78		14.94	78		0.17	78		56.4	78		38.98	78
8.11	53		13.76	53		0.26	53		44.11	53		47.54	53
7.42	72.5		10.6	72.5		0.2	72.5		57.11	72.5		56.44	72.5
11.34	72		20.29	72		0.22	72		74.18	72		23.95	72
15.57	28.2		23.09	28.2		0.26	28.2		110.54	28.2		52.68	28.2
24.73	20.25		18.27	20.25		0.41	20.25		135.31	20.25		49.03	20.25
22.63	34.35		26.75	34.35		0.36	34.35		98.11	34.35		56.06	34.35
8.36	31.9		19.98	31.9		0.29	31.9		119.25	31.9		104.5	31.9
24.7	22.25		20.2	22.25		0.35	22.25		89.21	22.25		85.55	22.25
26.09	49.55		21.45	49.55		0.24	49.55		76.46	49.55		58.23	49.55
24.97	14.26		16.64	14.26		0.25	14.26		79.63	14.26		126.63	14.26
23.97	8.16		21.01	8.16		0.27	8.16		76.88	8.16		93.68	8.16
21.48	9.56		19.13	9.56		0.23	9.56		102.06	9.56		62.46	9.56
28.33	13.46		17.71	13.46		0.22	13.46		87.75	13.46		80.16	13.46
14.06	8.2		23.35	8.2		0.25	8.2		98.11	8.2		120.45	8.2
22.5	29.68		15.7	29.68		0.21	29.68		103.96	29.68		61.75	29.68
8.85	25.26		9.79	25.26		0.16	25.26		58.5	25.26		40.66	25.26
5.79	60.14		4.79	60.14		0.11	60.14		69.94	60.14		48.19	60.14
8.54	25.76		9.66	25.76		0.14	25.76		53.4	25.76		42	25.76
9.83	27.06		8.84	27.06		0.14	27.06		53.3	27.06		45.86	27.06
6.66	33.14		6.02	33.14		0.12	33.14		74	33.14		48.45	33.14
13.5	45.52		5.97	45.52		0.13	45.52		84.69	45.52		42.79	45.52
15.98	18.8		14.95	18.8		0.23	18.8		114.97	18.8		76.65	18.8
15.63	13.5		24.64	13.5		0.25	13.5		84.49	13.5		110.78	13.5
24.61	22.9		14.25	22.9		0.23	22.9		85.31	22.9		85.13	22.9
20.95	21.27		14.91	21.27		0.24	21.27		77.76	21.27		82.7	21.27
13.05	14.83		20.68	14.83		0.23	14.83		105.88	14.83		97.2	14.83
18.48	33.03		11.65	33.03		0.18	33.03		73.52	33.03		64.9	33.03

## Sheet: j
HOMA-β	Nicotinic acid (nM g-1 feces)		HOMA-IR	Nicotinic acid (nM g-1 feces)		Insulin (μU/mL)	Nicotinic acid (nM g-1 feces)		FBG (mmol/L)	Nicotinic acid (nM g-1 feces)		HbA1c (%)	Nicotinic acid (nM g-1 feces)
50.96	275.67		1.9	275.67		6.88	275.67		6.2	275.67		6.49	275.67
64.85	362.21		2.67	362.21		9.4	362.21		6.4	362.21		6.46	362.21
58.67	179.7		2.18	179.7		7.92	179.7		6.2	179.7		6.46	179.7
59.4	387.06		2.45	387.06		8.61	387.06		6.4	387.06		6.37	387.06
28.12	278.72		1.53	278.72		4.92	278.72		7	278.72		6.42	278.72
87.31	307.14		2.59	307.14		10.04	307.14		5.8	307.14		4.63	307.14
270.12	247.94		2.06	247.94		10.8	247.94		4.3	247.94		5.16	247.94
101.73	344.64		2.66	344.64		10.68	344.64		5.6	344.64		5.78	344.64
66.25	440.06		2.33	440.06		8.61	440.06		6.1	440.06		6.19	440.06
69.88	232.32		2.6	232.32		9.43	232.32		6.2	232.32		5.78	232.32
116.42	195.53		2.65	195.53		11.06	195.53		5.4	195.53		6.26	195.53
57.08	351.5		2.6	351.5		8.85	351.5		6.6	351.5		4.73	351.5
73.1	168.36		2.04	168.36		8.04	168.36		5.7	168.36		5.5	168.36
90.02	281.51		1.63	281.51		7.2	281.51		5.1	281.51		5.49	281.51
40.61	215.92		1.93	215.92		6.5	215.92		6.7	215.92		5.64	215.92
49.67	329.2		2.48	329.2		8.2	329.2		6.8	329.2		5.77	329.2
66.87	350.06		1.98	350.06		7.69	350.06		5.8	350.06		5.7	350.06
56.6	144.64		2.22	144.64		7.92	144.64		6.3	144.64		5.95	144.64
129.35	180.97		0.99	180.97		5.17	180.97		4.3	180.97		5.32	180.97
119.13	306.52		1.34	306.52		6.55	306.52		4.6	306.52		5.18	306.52
174.9	206		1.75	206		8.75	206		4.5	206		5.23	206
205.35	171.71		1.57	171.71		8.21	171.71		4.3	171.71		5.53	171.71
65.33	346.61		1	346.61		4.57	346.61		4.9	346.61		4.87	346.61
86.86	154.62		2.57	154.62		9.99	154.62		5.8	154.62		5.78	154.62
132.88	180.53		2.41	180.53		10.63	180.53		5.1	180.53		5.84	180.53
97.35	252.03		1.77	252.03		7.79	252.03		5.1	252.03		4.94	252.03
105.41	267.72		2.58	267.72		10.54	267.72		5.5	267.72		6.06	267.72
116.21	385.66		1.77	385.66		8.14	385.66		4.9	385.66		4.94	385.66
88.56	297.01		1.35	297.01		6.2	297.01		4.9	297.01		4.45	297.01
163.8	162.15		1.25	162.15		6.55	162.15		4.3	162.15		5.35	162.15
55.12	183.63		3.26	183.63		10.2	183.63		7.2	183.63		6.8	183.63
45.9	154.55		4.9	154.55		12.39	154.55		8.9	154.55		6.74	154.55
49.14	209.24		2.79	209.24		8.85	209.24		7.1	209.24		8.38	209.24
35.88	182.69		5.05	182.69		11.48	182.69		9.9	182.69		9.7	182.69
52.82	227.12		3.13	227.12		9.77	227.12		7.2	227.12		7.9	227.12
54.92	170.6		3.39	170.6		10.43	170.6		7.3	170.6		6.83	170.6
57.31	216.04		3.53	216.04		10.89	216.04		7.3	216.04		8.74	216.04
30.04	206.01		7.95	206.01		13.97	206.01		12.8	206.01		8.71	206.01
55.77	227.56		3.17	227.56		10.04	227.56		7.1	227.56		8.06	227.56
19	124.72		10.21	124.72		13.21	124.72		17.4	124.72		9.76	124.72
23.69	137.35		7.48	137.35		12.2	137.35		13.8	137.35		8.72	137.35
34.28	82.17		3.45	82.17		8.91	82.17		8.7	82.17		8.6	82.17
27.81	185.19		2.97	185.19		7.51	185.19		8.9	185.19		9.15	185.19
48	92.45		2.96	92.45		9.12	92.45		7.3	92.45		7.78	92.45
31.24	111.73		8.89	111.73		15.15	111.73		13.2	111.73		9.93	111.73
38.73	147.27		2.78	147.27		8.13	147.27		7.7	147.27		8.37	147.27
64.16	223.22		4.44	223.22		13.15	223.22		7.6	223.22		7.82	223.22
17.74	100.53		5.89	100.53		9.4	100.53		14.1	100.53		9.65	100.53
45.11	55.42		4.53	55.42		11.73	55.42		8.7	55.42		7.06	55.42
28.75	165.4		3.84	165.4		8.91	165.4		9.7	165.4		9.66	165.4
29.74	79.24		5.7	79.24		11.45	79.24		11.2	79.24		9.42	79.24
29.2	25.14		5.23	25.14		10.8	25.14		10.9	25.14		7.53	25.14
33.38	218.07		2.96	218.07		8.01	218.07		8.3	218.07		8.32	218.07
41.97	172.15		4.89	172.15		11.96	172.15		9.2	172.15		9.85	172.15
22.46	174.99		6.97	174.99		11.46	174.99		13.7	174.99		9.95	174.99
36.33	153.91		3.88	153.91		9.81	153.91		8.9	153.91		9.42	153.91
41.4	155.01		4.16	155.01		10.76	155.01		8.7	155.01		8.28	155.01
32.62	98.43		3.38	98.43		8.65	98.43		8.8	98.43		9.7	98.43
51.82	175.75		3.07	175.75		9.59	175.75		7.2	175.75		9.98	175.75
20.57	240.18		5.05	240.18		9.16	240.18		12.4	240.18		8.6	240.18

## Sheet: k
Intensity of NA (CPS)
Phocaeicola vulgatus	Parabacteroides distasonis NSP007	Bacteroides fragilis	Bacteroides thetaiotaomicron	Klebsiella pneumoniae	Escherichia coli	Clostridium difficile
522926	450587	250587	220356	110160	73121	37343
494659	437732	277732	205573	100329	76933	40655
537838	401896	281896	253044	104049	76329	41312

## Sheet: m
Relative abundance (%)
	Phocaeicola vulgatus						Parabacteroides distasonis NSP007						Bacteroides fragilis						Bacteroides thetaiotaomicron						Klebsiella pneumoniae						Escherichia coli						Clostridium difficile
day -1	0.02097	0.005754	0.007033	0.017586	0.022742	0.021925	0.092203	0.262918	0.10244	0.334806	0.217462	0.196918	0.105006	0.127462	0.094495	0.107085	0.103503	0.060945	0.313319	0.200227	0.114494	0.265194	0.11014	0.446917	0.01623	0.042501	0.037462	0.048692	0.046266	0.027345	0.119408	0.081324	0.011925	0.381315	0.158687	0.190052	0.073763	0.087368	0.027567	0.050971	0.036789	0.01679
day 7	1.36137	1.24457	1.49499	1.51316	1.09245	0.648473	3.39547	3.12545	2.92568	2.26002	2.57202	2.13646	0.757581	1.61995	0.856395	0.945465	1.29317	1.16141	1.38239	1.56282	1.30198	1.77876	1.1236	0.89808	0.205004	0.644985	0.492887	0.385004	0.610947	0.154251	3.03882	3.71639	2.53303	2.89583	2.99669	2.98876	0.176914	0.113024	0.132993	0.192475	0.126875	0.160311

[truncated: 1 more sheets: n]
