# Supplementary material for: Parabacteroides distasonis ameliorates insulin resistance via activation of intestinal GPR109a
Source: Nat Commun. 2023 Nov 25;14:7740. doi: 10.1038/s41467-023-43622-3 (PMC10676405; doi:10.1038/s41467-023-43622-3)
Supplement: Supplementary file 4 — Source Data [file 41467_2023_43622_MOESM4_ESM.zip › Source Data/Fig 2.xlsx]

## Sheet: a
△OD600
P. distasonis NSP007	0.482
P. distasonis-1	0.481
P. distasonis-2	0.476
P. distasonis-3	0.475
P. distasonis-4	0.474
P. distasonis-5	0.471
P. distasonis-6	0.469
P. distasonis-7	0.465
P. distasonis-8	0.462
P. distasonis-9	0.456
P. distasonis-10	0.456
P. distasonis-11	0.455
P. distasonis-12	0.455
P. distasonis-13	0.455
P. distasonis-14	0.453
P. distasonis-15	0.452
P. distasonis-16	0.452
P. distasonis-17	0.451
P. distasonis-18	0.451
P. distasonis-19	0.45
P. distasonis-20	0.448
P. distasonis-21	0.447
P. distasonis-22	0.446
P. distasonis-23	0.445
P. distasonis-24	0.445
P. distasonis-25	0.445
P. distasonis-26	0.444
P. distasonis-27	0.44
P. distasonis-28	0.435
P. distasonis-29	0.433
P. distasonis-30	0.432
P. distasonis-31	0.431
P. distasonis-32	0.429
P. distasonis-33	0.426
P. distasonis-34	0.425
P. distasonis-35	0.425
P. distasonis-36	0.415
P. distasonis-37	0.411
P. distasonis-38	0.408
P. distasonis-39	0.407
P. distasonis-40	0.359
P. distasonis-41	0.341
P. distasonis-42	0.266

## Sheet: b
	Unclassified_Enterobacteriaceae	Unclassified_Fusobacteriaceae	Parabacteroides	Megamonas	Bacteroides	Klebsiella	Faecalibacterium	Sutterella	Fusobacterium	Bifidobacterium	Phascolarctobacterium	Collinsella	Unidentified_Enterobacteriaceae	Enterobacter	Dorea	Others
Vehicle	31.5643	10.2595	0.808553	1.59495	5.3844	5.88028	1.53141	7.13985	6.05192	0.06138	3.94673	1.55317	2.09727	2.65278	4.73648	14.737
DOP	17.5299	5.41959	32.1231	1.59682	4.25404	3.38813	8.19284	3.31171	2.20552	0.311602	4.16781	3.64117	1.23902	0.597147	1.37575	10.6459
BG	15.7899	24.2583	2.76399	13.1971	6.99076	2.91724	4.77879	3.04738	4.8896	4.65321	0.841191	1.30779	1.06549	0.539259	0.173799	12.7861
IN	20.4725	13.2006	1.30309	10.0313	7.75848	4.15236	6.18731	3.84721	3.19526	8.01676	1.96309	2.6145	1.19658	0.993365	1.29959	13.768

## Sheet: d-e
	GROUP	LDA SCORE (log 10)
k__Bacteria.p__Firmicutes.c__Erysipelotrichi.o__Erysipelotrichales	DOP	3.89
k__Bacteria.p__Bacteroidetes.c__Bacteroidia.o__Bacteroidales.f__Porphyromonadaceae.g__Parabacteroides	DOP	3.39
k__Bacteria.p__Firmicutes.c__Erysipelotrichi	DOP	3.89
k__Bacteria.p__Bacteroidetes.c__Bacteroidia	DOP	5.18
k__Bacteria.p__Firmicutes.c__Bacilli.o__Lactobacillales	DOP	3.59
k__Bacteria.p__Firmicutes.c__Bacilli	DOP	3.57
k__Bacteria.p__Bacteroidetes	DOP	5.18
k__Bacteria.p__Bacteroidetes.c__Bacteroidia.o__Bacteroidales.f__Porphyromonadaceae.g__Parabacteroides.s__Parabacteroidesdistasonis	DOP	5.19
k__Bacteria.p__Firmicutes.c__Bacilli.o__Lactobacillales.f__Lactobacillaceae	DOP	3.55
k__Bacteria.p__Firmicutes.c__Bacilli.o__Lactobacillales.f__Lactobacillaceae.g__Lactobacillus.s__Lactobacillusruminis	DOP	3.51
k__Bacteria.p__Proteobacteria.c__Alphaproteobacteria.o__Rhizobiales	Vehicle	4.06
k__Bacteria.p__Proteobacteria.c__Deltaproteobacteria.o__Desulfovibrionales	Vehicle	3.4
k__Bacteria.p__Proteobacteria.c__Betaproteobacteria.o__Burkholderiales.f__Alcaligenaceae	Vehicle	4.27
k__Bacteria.p__Proteobacteria.c__Betaproteobacteria.o__Burkholderiales.f__Alcaligenaceae.g__Sutterella	Vehicle	4.27
k__Bacteria.p__Proteobacteria.c__Alphaproteobacteria.o__Rhizobiales.f__Brucellaceae.g__Ochrobactrum	Vehicle	4.1
k__Bacteria.p__Proteobacteria.c__Gammaproteobacteria.o__Enterobacteriales	Vehicle	5.01
k__Bacteria.p__Proteobacteria.c__Alphaproteobacteria.o__Rhizobiales.f__Brucellaceae	Vehicle	4.38
k__Bacteria.p__Proteobacteria.c__Deltaproteobacteria	Vehicle	3.4
k__Bacteria.p__Firmicutes.c__Clostridia.o__Clostridiales.f__Veillonellaceae.g__Dialister	Vehicle	3.84
k__Bacteria.p__Proteobacteria.c__Deltaproteobacteria.o__Desulfovibrionales.f__Desulfovibrionaceae.g__Bilophila	Vehicle	3.39
k__Bacteria.p__Proteobacteria.c__Gammaproteobacteria.o__Enterobacteriales.f__Enterobacteriaceae	Vehicle	4.87
k__Bacteria.p__Proteobacteria.c__Alphaproteobacteria	Vehicle	4.26

## Sheet: f
Relative abundance of P. distasonis (%)
Vehicle	DOP
0.031977	52.9072
0.009623	36.3914
0.274131	38.9208
0.170234	29.4302
0.238877	32.4639
1.13116	35.0257
3.59571	21.1175
1.51114	0.718473
0.37232	15.7946
0.815167	50.451
0.119765	25.7922
1.19326	19.8319
0.755657	0.365878
6.24426	4.23994
18.8179	25.9288
28.5135	27.095
4.21457	20.4607
0.505698	30.0893
0.838698	10.6964
1.95408	32.9534
1.5444	31.9263
3.05364	6.1968
4.33078	59.264
0.018979	31.0853
1.30849	29.3124
0.350054	19.8419
0.121491	11.3734
0.173216	39.4124
0.4536	34.3016
1.28399	33.9602

## Sheet: g
	Vehicle																														DOP
Relative abundance of P. merdae (%)	0.019916	0.004083	0.184239	0.033176	0.052127	0.159289	0.025381	0.009587	0.063513	0.16699	0.365162	0.402712	0.483641	0.190315	0.475862	0.05767	0.037931	0.025491	0.127562	0.406045	0.338777	0.015803	0.006337	0.051192	0.200959	0.097084	0.060354	0.068406	0.107208	0.067493	0.011523	0.017759	0.019619	0.034189	0.008716	0.004203	0.001959	0.081433	0.010593	0.131818	0.008022	0.067768	0.028222	0.022316	0.010257	0.006719	0.023082	0.085172	0.004583
Relative abundance of P. johnsonii (%)	0.028521	0.012906	0.018026	0.055147	0.029722	0.013176	0.038185	0.027805	0.046971	0.156903	0.051033	0.187055	0.222975	0.127384	0.172214	0.043788	0.184847	0.09889	0.471109	0.058624	0.067566	0.064241	0.05012	0.070968	0.076806	0.00175	0.02865	0.02895	0.029018	0.034058	0.00341	0.009822	0.013818	0.004522	0.003284	0.011997	0.007365	0.004089	0.002501	0.004966	0.003701	0.021286	0.074003	0.035397	0.008342	0.003613	0.104077	0.030463	0.016961
Relative abundance of P. goldsteinii (%)	0.000109	5.1e-05	8.9e-05	0.000254	8.5e-05	6.7e-05	0.00019	9.8e-05	0.000282	3e-05	0.001333	0.004232	0.000717	2e-05	4.7e-05	2.1e-05	5.5e-05	0.000397	0.000148	0.000102	0.001106	3.3e-05	3.7e-05	0.000312	0.000106	8e-06	0.000126	0.00012	0.000124	0.000149	7e-06	6.8e-05	2.8e-05	0.000121	7e-06	6.3e-05	1.9e-05	2.5e-05	1.6e-05	3.2e-05	1.5e-05	0.00033	1.8e-05	0.000198	3.4e-05	0.000299	4.1e-05	1.4e-05	4e-06
Relative abundance of P. gordonii (%)	7.3e-05	0.002903	0.000162	4.3e-05	0.003069	0.011173	0.033006	0.000974	0.003331	0.004983	0.003485	0.000179	0.002169	0.002747	0.010247	0.002962	0.01092	0.000987	0.038687	0.020188	0.002002	0.002138	0.007986	0.003634	0.001665	0.001915	0.011182	0.005579	0.005878	0.00111	0.000242	0.002801	0.002024	0.001217	0.004082	0.008923	0.002919	0.001773	0.000512	0.000199	0.001958	0.006053	0.002661	0.007027	0.011212	0.002189	0.003476	0.005289	0.026835
[truncated: 11 more columns]

## Sheet: i
Relative abundance of fecal P. distasonis (%)
day -1	day 7
0.142858	0.406935
0.17771	0.439718
0.253748	1.09527
0.319654	0.459695
0.147927	0.552446
0.181613	0.376581
