# Supplementary material for: Parabacteroides distasonis ameliorates insulin resistance via activation of intestinal GPR109a
Source: Nat Commun. 2023 Nov 25;14:7740. doi: 10.1038/s41467-023-43622-3 (PMC10676405; doi:10.1038/s41467-023-43622-3)
Supplement: Supplementary file 4 — Source Data [file 41467_2023_43622_MOESM4_ESM.zip › Source Data/Fig 3.xlsx]

## Sheet: b
Body weight (g)
Days of treatment	Ctrl								DOP								HFD
0	28.6	28.29	26.33	30.14	24.5	29.46	24.58	27.96	37.87	33.83	35.83	36.34	38.28	35.76	40.3	38.43	37.31	38.65	38.22	38.98	37.12	36.18	35.25	35.25
4	28.88	28.37	26.34	30.16	24.61	29.56	24.59	27.99	38.79	34.44	36.45	37	39.72	34.96	40.52	39.47	38.93	40.21	38.85	39.77	39.64	38.07	37.86	36.86
8	28.91	28.46	26.22	30.26	24.66	29.46	24.67	28.01	38.5	34.88	36.7	37.41	40.48	34.89	40.3	40.29	39.78	41.65	39.24	40.79	40.67	39.68	38.61	37.61
12	29.15	28.63	26.47	30.28	24.65	29.66	24.77	28.14	38.74	34.95	37.36	37.6	40	34.74	40.29	40.61	40.21	43.99	40.69	40.11	41.06	40.12	38.88	38.88
16	29.35	28.84	26.72	30.47	24.78	29.33	24.82	28.31	38.8	35.16	36.88	37.29	40.7	35.15	41.04	40.47	39.93	45.31	42.11	40.36	41	38.79	38.8	38.8
20	29.6	28.94	26.91	30.52	24.81	29.74	24.68	28.36	40.07	35.54	37.56	38.05	40.26	35.6	40.54	40.64	40.23	45.07	42.52	40.75	42.52	40.32	39.16	39.16
24	29.75	29.17	26.93	30.72	25.1	29.99	24.97	28.52	40.6	35.99	37.91	38.59	41.42	36.01	40.81	40.17	40.89	46.54	43.64	41.14	42.72	40.99	39.75	39.75
28	29.95	29.36	27.13	30.88	25.44	30.04	24.9	28.73	41.01	35.68	38.95	39.01	41.43	36.46	41.54	40.83	41.49	45.83	43.36	41.04	43.52	42.32	40.77	40.77
32	30.19	29.56	27.23	31.21	25.7	30.15	24.92	28.88	41.31	36.25	38.93	38.92	42.4	36.41	42.37	40.81	42.32	46.67	44.81	42.61	44.8	43.97	41.69	41.69
36	30.37	30.18	27.45	31.46	25.81	30.29	25.27	29.12	41.72	36.34	39.62	39.37	42.62	38.66	43.35	41.31	43.12	48.21	46.87	42.24	46.29	45.62	42.43	42.43

## Sheet: c
Body weight change (%)
Ctrl	DOP	HFD
6.19	10.17	15.57
6.68	7.42	24.73
4.25	10.58	22.63
4.38	8.34	8.36
5.35	11.34	24.7
2.82	8.11	26.09
2.81	7.57	20.37
4.15	7.49	20.37

## Sheet: d
	Blood glucose (mg/dL)
Time (min)	Ctrl								DOP								HFD
0	108	124.2	138.6	154.8	124.2	84.6	135	86.4	135	156.6	149.4	149.4	171	129.6	135	183.6	181.8	167.4	158.4	144	205.2	216	160.2	192.6
15	180	343.8	244.8	234	252	203.4	221.4	230.4	345.6	266.4	322.2	361.8	376.2	286.2	293.4	313.2	385.2	363.6	358.2	273.6	228.6	410.4	394.2	320.4
30	158.4	190.8	228.6	219.6	205.2	208.8	183.6	189	226.8	261	286.2	266.4	288	234	286.2	255.6	338.4	297	304.2	259.2	351	376.2	394.2	261
60	133.2	133.2	162	183.6	158.4	135	201.6	151.2	217.8	212.4	232.2	248.4	234	210.6	235.8	257.4	225	297	289.8	280.8	345.6	270	316.8	216
90	124.2	138.6	167.4	160.2	151.2	131.4	189	127.8	205.2	223.2	223.2	239.4	239.4	205.2	214.2	237.6	201.6	268.2	219.6	250.2	257.4	315	253.8	225

## Sheet: e
AUC (mg/dL*min)
Ctrl	DOP	HFD
12933	20911.5	24529.5
16456.5	20763	26325
17226	22707	25393.5
17523	23584.5	23193
16348.5	24016.5	27094.5
14404.5	19926	29065.5
17347.5	22140	29295
14809.5	23112	21978

## Sheet: f
Blood glucose (mg/dL)
Time (min)	Ctrl								DOP								HFD
0	145.8	122.4	156.6	183.6	162	140.4	201.6	122.4	187.2	198	189	187.2	198	189	185.4	189	293.4	216	225	194.4	144	198	162	183.6
15	131.4	113.4	144	136.8	131.4	122.4	138.6	149.4	135	154.8	151.2	135	154.8	151.2	138.6	165.6	253.8	214.2	144	217.8	210.6	205.2	160.2	154.8
30	68.4	75.6	99	106.2	75.6	90	93.6	88.2	109.8	122.4	135	109.8	122.4	135	111.6	115.2	181.8	205.2	120.6	181.8	135	169.2	151.2	129.6
60	66.6	54	77.4	72	75.6	81	93.6	86.4	102.6	124.2	145.8	102.6	124.2	145.8	99	129.6	190.8	163.8	140.4	158.4	122.4	138.6	135	95.4
90	189	82.8	86.4	111.6	99	108	84.6	88.2	131.4	162	172.8	131.4	162	172.8	135	162	221.4	160.2	162	187.2	133.2	153	178.2	131.4

## Sheet: g
AUC (mg/dL*min)
Ctrl	DOP	HFD
9436.5	10948.5	19143
7182	12717	16767
9180	13689	13203
9652.5	10948.5	16375.5
8640	12717	12946.5
8964	13689	14823
9774	10975.5	13743
9058.5	12811.5	11448

## Sheet: h
Fasting insulin (ng/mL)
Ctrl	DOP	HFD
1.02	1.7	2.03
0.91	1.32	1.88
1.22	2.19	1.62
0.99	1.86	2.28
1.03	1.49	2.08
1.13	1.73	2.38
1.05	0.94	1.94
1.54	1.44	2.14

## Sheet: i
HOMA-IR
Ctrl	DOP	HFD
6.42	14.94	23.09
6.36	11.2	19.6
7.56	18.83	18.27
6.21	20.29	26.75
6.76	12.12	18.29
7.34	17.66	19.98
7.02	10.6	20.2
8.23	13.76	21.45

## Sheet: j
Serum TNF-α (pg/mL)
Ctrl	DOP	HFD
36.41	47.93	110.54
44.53	65.38	135.31
29.7	56.4	98.11
32.47	44.11	119.25
40.85	57.11	89.21
46.01	74.18	76.46
51.11	40.24	106.65
38.94	58.38	104.5

## Sheet: k
Serum IL-1β (pg/mL)
Ctrl	DOP	HFD
27.81	27.67	52.68
34.26	28.82	49.03
34.01	38.98	56.06
22.14	47.54	104.5
28.98	56.44	85.55
37.14	23.95	58.23
29.99	34.66	86.07
33.27	33.06	65.35

[truncated: 6 more sheets: l, m, n, o, p, q]
