# Supplementary material for: Parabacteroides distasonis ameliorates insulin resistance via activation of intestinal GPR109a
Source: Nat Commun. 2023 Nov 25;14:7740. doi: 10.1038/s41467-023-43622-3 (PMC10676405; doi:10.1038/s41467-023-43622-3)
Supplement: Supplementary file 4 — Source Data [file 41467_2023_43622_MOESM4_ESM.zip › Source Data/Fig s6.xlsx]

## Sheet: a
Cumulative food intake (kcal/mouse/day)
Vehicle	LPD	KPD
13.28	12.52	14.37
13.17	12.27	13.28
13.56	14.13	13.15
13.13	13.4	14.06
14.12	13.6	13.54
14.43	13.44	13.37
13.96	14.36	12.82
13.98	12.65	12.84

## Sheet: b
Liver weight (g)
Vehicle	LPD	KPD
1.36	0.93	1.12
1.24	0.93	1.12
1.32	0.89	1.11
1.5	1.09	1.2
1.28	1.05	1.16
1.63	1.05	1.26
1.91	0.94	1.42
1.3	0.91	1.38

## Sheet: c
Epididymal fat weight (g)
Vehicle	LPD	KPD
2.63	1.7	2.65
2.16	1.57	1.8
2.72	1.25	3.1
2.96	2.1	2.58
2.44	2.07	2.83
2.25	2.72	2.87
2.21	1.37	2.59
3.09	1.37	1.89

## Sheet: d
Epididymal fat / body weight (%)
Vehicle	LPD	KPD
5.66	4.51	6.3
5.06	3.95	4.27
6.1	3.31	6.9
6.45	4.72	6.07
5.52	5.05	6.42
4.82	5.73	6.54
4.47	3.38	5.5
6.5	3.46	4.21

## Sheet: e
Serum Free Fatty Acids (mmol/L)
Vehicle	LPD	KPD
2.58	1.55	2.53
2.36	1.81	2.67
2.55	2.01	2.12
2.83	1.75	1.87
2	1.65	2.22
2.02	1.53	2.15
1.98	1.76	2.2
2.43	2.01	2.3

## Sheet: f
Serum triglyceride (mmol/L)
Vehicle	LPD	KPD
1.06	1.07	1.01
1.62	0.97	1.08
1.17	0.76	0.91
1.05	1.07	1.03
1.29	0.79	1.04
1.31	0.62	0.9
1.64	0.58	2.1
1.45	1.25	1.55

## Sheet: g
mmol/L
	Vehicle								LPD								KPD
TC	5.35	5.11	6.63	6.76	5.25	7.44	7.17	6.16	4.62	4.51	4.77	4.9	5.79	4.58	3.83	5.1	6.24	5.3	5.13	6.6	5.9	6.01	4.88	5.56
HDL-C	3.51	3.68	4	3.02	3.35	4.18	4.18	3.51	2.93	4.74	2.76	4.21	3.53	3.99	3.24	3.81	3.11	3.28	3.09	2.7	3.65	3.73	3.45	3.16
LDL-C	3.34	3.71	4.26	3.42	3.71	4.61	3.75	3.91	3.12	3.74	2.82	3.19	3.55	3.05	2.68	3.22	3.29	3.59	3.38	3.43	3.83	3.93	3.65	3.42

## Sheet: i
Relative mRNA expression
	Vehicle						LPD						KPD
Tnfa	0.842532	0.760558	0.851719	1.46991	1.4685	0.830556	0.179375	0.267694	0.141075	0.478527	0.440444	0.437463	1.00524	2.28067	1.7506	1.59942	2.24548	1.92769
Il1b	1.13082	0.658923	0.809632	1.18267	1.21549	1.10154	0.577399	0.579724	0.694084	0.680363	0.692245	0.229967	1.25248	1.26193	1.1846	1.14012	1.13583	1.5519
Il6	0.544256	2.01895	0.819406	0.513826	1.58808	1.66722	0.424703	0.571789	0.60079	0.229725	0.787991	0.451513	1.14735	0.467583	1.37095	0.638513	0.558579	1.72589
Il10	0.546789	1.29743	1.15797	0.907829	1.31627	0.912054	1.0387	0.969518	1.41987	2.1858	1.09955	1.74438	0.667128	1.26073	1.09948	1.063	1.18905	0.848293
