# Supplementary material for: Parabacteroides distasonis ameliorates insulin resistance via activation of intestinal GPR109a
Source: Nat Commun. 2023 Nov 25;14:7740. doi: 10.1038/s41467-023-43622-3 (PMC10676405; doi:10.1038/s41467-023-43622-3)
Supplement: Supplementary file 4 — Source Data [file 41467_2023_43622_MOESM4_ESM.zip › Source Data/Fig s1.xlsx]

## Sheet: a
	Firmicutes	Bacteroidetes	Proteobacteria	Actinobacteria	Cyanobacteria	Fusobacteria	Others
HC	51.7303	37.0563	6.08843	4.07537	0.352048	0.063113	0.437416
T2DM	36.2679	45.8911	13.4457	2.00576	0.944511	0.48922	0.758819

## Sheet: b
	Prevotella	Bacteroides	Roseburia	Unclassified_Enterobacteriaceae	Faecalibacterium	Unclassified_Ruminococcaceae	Sutterella	Megamonas	Unclassified_Lachnospiraceae	Oscillospira	Bifidobacterium	Blautia	Coprococcus	Phascolarctobacterium	Ruminococcus	Lachnospira	Dialister	Alistipes	Unclassified_S24-7	Clostridium	[Ruminococcus]	Gemmiger	[Prevotella]	Megasphaera	Parabacteroides	Others
HC	16.8335	14.5091	7.02495	1.62992	6.33204	4.89608	3.50743	2.84732	5.24017	3.51689	3.35762	2.88548	2.37992	2.10963	2.80664	1.23506	1.13287	1.32116	1.01397	1.26817	0.908317	0.96004	0.546252	0.170309	0.795093	10.7721
T2DM	33.2507	8.57224	4.45674	8.90371	2.30864	2.86877	2.90062	3.50522	3.39956	1.65042	1.57442	1.67881	1.92796	2.1049	1.0802	1.97496	1.81947	1.19374	1.16063	0.717507	0.804554	0.405273	0.741161	0.924402	0.246318	9.82906
