# Supplementary material for: Parabacteroides distasonis ameliorates insulin resistance via activation of intestinal GPR109a
Source: Nat Commun. 2023 Nov 25;14:7740. doi: 10.1038/s41467-023-43622-3 (PMC10676405; doi:10.1038/s41467-023-43622-3)
Supplement: Supplementary file 4 — Source Data [file 41467_2023_43622_MOESM4_ESM.zip › Source Data/Fig 4.xlsx]

## Sheet: b
Relative abundance of fecal P. distasonis (%)
Vehicle	LPD	KPD
0.227701	0.861377	0.34694
0.084058	0.622044	0.195134
0.038466	0.886347	0.114036
0.045469	0.602474	0.169655
0.25622	0.904098	0.114716
0.148951	1.13044	0.081325

## Sheet: c
Body weight (g)
Time (d)	Vehicle								LPD								KPD
0	37.16	34.38	36.73	35.76	38.82	38	40.07	38.01	34.56	37.68	34.78	40.5	38.41	38.81	38.56	35.07	36.23	36.48	36.09	35.08	38.99	37.01	38.68	38.97
4	37.43	34.29	37.39	36.71	38.8	38.68	40.6	37.7	34.73	37.76	35.5	41.09	37.18	38.67	39.1	35.42	36.57	36.13	36.67	35.13	40.63	37.99	39.83	39.2
8	38.5	34.57	37.77	37.86	38.32	39.13	41.81	38.95	34.4	38.19	35.58	41	34.76	38.96	37.5	35.54	37.18	36.3	37.88	35.06	41.05	38.5	40.45	39.47
12	40.35	36.36	40.18	39.59	39.05	40.85	43.03	40.48	34.94	38.44	35.7	41.85	34.6	39.89	37.1	36.31	37.72	36.73	38.58	36.14	42.74	39.45	42.01	40.62
16	40.69	36.89	40.45	40.49	39.9	42.14	44.1	42.2	35.3	38.67	36.23	42.49	35.86	40.84	36.68	37.04	37.8	37.92	39.65	37.39	40.63	40.83	43.05	41.31
20	41.72	37.8	41.22	41.43	41.46	43.45	45.33	43.19	35.88	38.62	36.45	42.89	37.2	41.2	37.29	37.73	37.91	38.51	40.88	38.51	41.59	41.25	44.05	42.07
24	42.75	39.42	42.46	42.41	42.24	44.17	46.83	44.35	37.09	39.68	37.1	43.21	38.5	42.4	38.08	38.61	38.18	39.79	41.38	39.84	41.1	42.03	44.63	43.02
28	44.42	40.67	43.26	43.95	43.19	45.21	47	44.95	36.4	40.29	36.9	43.57	38.92	43.4	37.71	39.03	40.06	40.9	43.1	40.75	41.2	42.58	45.93	44.42
32	45.69	42.06	44.56	44.75	43.88	46.01	48.09	46.42	37.12	40.26	37.64	44.21	39.85	44.42	37.97	40.24	40.52	40.64	43.5	41.4	41.67	43.38	46.34	45.26
36	46.44	42.62	44.62	45.89	44.28	46.55	49.46	47.55	37.62	39.86	37.75	44.48	40.97	44.05	40.46	39.58	42.02	42.18	44.97	42.43	44.08	43.85	47.09	44.87

## Sheet: d
Body weight change (%)
Vehicle	LPD	KPD
24.97	8.85	15.98
23.97	5.79	15.63
21.48	8.54	24.61
28.33	9.83	20.95
14.06	6.66	13.05
22.5	13.5	18.48
23.43	4.93	21.74
25.1	12.86	15.14

## Sheet: e
Blood glucose (mg/dL)
Time (min)	Vehicle								LPD								KPD
0	271.8	203.4	210.6	174.6	192.6	241.2	205.2	198	156.6	171	156.6	174.6	154.8	140.4	133.2	151.2	194.4	176.4	171	163.8	183.6	190.8	225	183.6
15	318.6	478.8	419.4	322.2	396	396	358.2	325.8	329.4	315	343.8	322.2	295.2	349.2	275.4	333	405	307.8	315	336.6	304.2	381.6	352.8	333
30	338.4	369	304.2	259.2	387	394.2	448.2	261	268.2	207	225	237.6	264.6	241.2	273.6	320.4	257.4	315	243	293.4	243	289.8	372.6	302.4
60	243	324	325.8	280.8	345.6	270	385.2	216	187.2	198	194.4	250.2	190.8	185.4	181.8	228.6	273.6	311.4	270	293.4	243	289.8	297	250.2
90	219.6	286.2	306	250.2	363.6	315	340.2	225	176.4	232.2	235.8	198	178.2	190.8	185.4	210.6	257.4	252	243	261	235.8	270	293.4	237.6

## Sheet: f
AUC (mg/dL*min)
Vehicle	LPD	KPD
25015.5	20412	25393.5
31023	20088	26149.5
29079	20763	23220
24151.5	21964.5	25596
31914	19939.5	22234.5
29443.5	20142	26419.5
33655.5	19521	28674
22099.5	23355	24246

## Sheet: g
	Blood glucose (mg/dL)
Time (min)	Vehicle								LPD								KPD
0	210.6	250.2	246.6	248.4	230.4	273.6	275.4	252	194.4	190.8	255.6	214.2	205.2	212.4	176.4	230.4	196.2	243	214.2	230.4	248.4	207	194.4	239.4
15	207	194.4	217.8	196.2	212.4	203.4	259.2	207	151.2	136.8	178.2	140.4	163.8	151.2	145.8	198	196.2	196.2	210.6	185.4	169.2	162	167.4	181.8
30	167.4	162	158.4	160.2	140.4	153	210.6	124.2	156.6	117	156.6	90	102.6	120.6	115.2	154.8	140.4	129.6	124.2	124.2	120.6	108	135	160.2
60	145.8	142.2	136.8	144	154.8	171	232.2	144	122.4	66.6	144	95.4	113.4	120.6	90	133.2	142.2	120.6	120.6	115.2	187.2	117	207	183.6
90	187.2	185.4	178.2	153	189	207	214.2	133.2	169.2	77.4	144	144	133.2	138.6	147.6	145.8	153	174.6	165.6	178.2	196.2	160.2	196.2	214.2

## Sheet: h
AUC (mg/dL*min)
Vehicle	LPD	KPD
15633	13459.5	14134.5
15484.5	9274.5	13918.5
15457.5	14593.5	13662
15025.5	10759.5	13432.5
15552	11704.5	15673.5
16780.5	12271.5	12325.5
20871	11016	16159.5
14107.5	14364	16848

## Sheet: i
Fasting insulin (ng/mL)
Vehicle	LPD	KPD
2.15	0.92	1.58
1.73	1.1	2.32
1.83	0.68	1.77
1.98	1.22	1.64
2.44	1.19	1.68
1.79	0.75	1.58
2.36	1.16	2.1
2.18	1.1	2.9

## Sheet: j
HOMA-IR
Vehicle	LPD	KPD
19.13	5.97	11.65
17.71	9.38	19.07
17.27	6.02	14.91
16.64	8.84	14.25
21.01	9.66	14.95
15.7	4.79	16.77
19.58	7.97	20.68
23.35	9.79	24.64

## Sheet: k
Serum TNF-α (pg/mL)
Vehicle	LPD	KPD
79.63	58.5	114.97
76.88	69.94	84.49
102.06	53.4	85.31
87.75	53.3	77.76
98.11	74	105.88
103.96	84.69	73.52
91.99	40.91	147.03
80.35	92.93	102.95

[truncated: 4 more sheets: l, m, n, o]
