# Supplementary material for: Parabacteroides distasonis ameliorates insulin resistance via activation of intestinal GPR109a
Source: Nat Commun. 2023 Nov 25;14:7740. doi: 10.1038/s41467-023-43622-3 (PMC10676405; doi:10.1038/s41467-023-43622-3)
Supplement: Supplementary file 4 — Source Data [file 41467_2023_43622_MOESM4_ESM.zip › Source Data/Fig 5.xlsx]

## Sheet: d
group	Vehicle	Vehicle	Vehicle	P. distasonis	P. distasonis	P. distasonis
sample	Vehicle1	Vehicle2	Vehicle3	P. distasonis1	P. distasonis2	P. distasonis3
5-Hydroxy-L-tryptophan	60.3658	73.4438	74.1101	14.4196	6.03351	0
Adenine	739.285	681.723	760.567	154.914	120.025	120.13
Adenosine monophosphate	0	0	0	4.82349	5.23722	80.9928
Agmatine	0	0	0	648.979	857.642	910.723
Atrolactic acid	266.847	275.298	267.523	18.5055	30.7229	35.738
cAMP	417.541	439.438	462.498	5.93162	11.9019	9.71279
Choline	2299.99	2340.11	2343.2	3656.95	3903.46	4008.25
cis-4-Hydroxy-D-proline	1342.67	725.48	1535.75	3297.83	3432.79	3465.73
Dimethylglycine	189.506	157.996	171.497	430.564	564.856	581.33
DL-Dopa	23.3274	17.6995	17.7143	208.932	182.881	198.106
Kynurenine	300.405	329.111	364.36	587.05	630.361	617.149
L-Histidine	1516.42	1375.41	1528.91	2705.12	2728.68	2919.62
L-Isoleucine	90142.3	90857.3	96054.9	136863	138717	140414
N-acetylaspartate	182.376	155.911	175.434	102.301	110.055	137.115
Niacinamide	868.091	734.05	906.105	1129.42	1445.26	1519.81
Nicotinic acid	326.34	403.905	444.69	869.146	770.588	831.762
Pantothenic Acid	145.79	155.272	176.339	1328.02	1347.38	1548.12
Thymidine	222.404	198.052	229.003	110.33	95.1491	101.157
Thymine	144.464	129.393	140.448	908.219	883.811	940.811
Trans-4-Hydroxy-L-proline	19.3847	0	0	3667.22	3956.89	4214.1

## Sheet: g
Time (h)	Level of Nicotinic acid (μM）
0	0	0	0
2	1.16	1.22	1.25
6	2.47	2.63	2.53
12	2.73	2.73	2.69
24	2.84	2.8	2.92

## Sheet: j
Relative abundance of fecal P. distasonis (%)
day -1	day 7
0.373601	4.91532
0.644928	4.12859
0.703502	1.51174
0.319353	1.61374
0.082568	1.44329
0.230174	1.38573
0.092227	1.99334
0.263909	1.02344
0.104057	3.92148
0.332488	1.06434
0.214358	2.57755
0.193249	0.339097

## Sheet: k
Nicotinic acid (nM g-1 feces)
day -1	day 7
63.26	144.54
75.16	134.36
43.7	44.32
31.7	58.86
30.66	105.72
35.36	61.16
46.16	92.48
28.82	66.72
52.78	76.1
57.74	105.7
56.48	88.36
41.58	99.2

## Sheet: l
Nicotinic acid (nM g-1colonic contents)
Vehicle	LPD	KPD
14.26	25.26	18.8
8.16	60.14	13.5
9.56	25.76	22.9
13.46	27.06	21.27
8.2	33.14	14.83
29.68	45.52	33.03
35.68	55	26.7
40.38	82.22	40.33

## Sheet: m
Nicotinic acid (nM g-1colonic contents)
Vehicle	DOP
28.2	48.8
20.25	47.6
34.35	78
31.9	53
22.25	72.5
49.55	72
40.05	53
60.5	44.85

## Sheet: n
Relative abundance (%) P. distasonis in feces	Nicotinic acid (nM g-1colonic contents)
0.382144	48.8
0.363577	47.6
1.8147	78
0.453488	53
1.2897	72.5
0.924894	72
0.002852	28.2
0.045002	20.25
0.000986	34.35
0.013477	31.9
0.067865	22.25
0.026063	49.55
0.227701	14.26
0.084058	8.16
0.038466	9.56
0.045469	13.46
0.25622	8.2
0.148951	29.68
0.622044	25.26
0.861377	60.14
0.886347	25.76
0.602474	27.06
0.904098	33.14
1.13044	45.52
0.34694	18.8
0.195134	13.5
0.114036	22.9
0.169655	21.27
0.114716	14.83
0.081325	33.03

## Sheet: o
Nicotinic acid (nM g-1 feces)
HC	T2DM
275.67	183.63
362.21	154.55
179.7	209.24
387.06	182.69
278.72	227.12
307.14	170.6
247.94	216.04
344.64	206.01
440.06	227.56
232.32	124.72
195.53	137.35
351.5	82.17
168.36	185.19
281.51	92.45
215.92	111.73
329.2	147.27
350.06	223.22
144.64	100.53
180.97	55.42
306.52	165.4
206	79.24
171.71	25.14
346.61	218.07
154.62	172.15
180.53	174.99
252.03	153.91
267.72	155.01
385.66	98.43
297.01	175.75
162.15	240.18

## Sheet: p
Relative abundance (%) P. distasonis in feces	Nicotinic acid (nM g-1 feces)
0.006021	275.67
0.000922	362.21
0.328272	179.7
1.47947	387.06
0.340032	278.72
0.549012	307.14
0.528591	247.94
0.256485	344.64
0.865062	440.06
1.46228	232.32
0.889978	195.53
1.63779	351.5
0.080478	168.36
0.475441	281.51
0.602906	215.92
0.717602	329.2
0.248089	350.06
0.248134	144.64
0.289135	180.97
0.279599	306.52
0.201293	206
0.171079	171.71
0.618505	346.61
0.292634	154.62
0.146494	180.53
0.185714	252.03
1.1315	267.72
0.548825	385.66
0.276616	297.01
0.008034	162.15
0.000174	183.63
0.002539	154.55
0.008969	209.24
0.182328	182.69
0.057171	227.12
0.031014	170.6
2.0609	216.04
0.063747	206.01
0.000729	227.56
0.00024	124.72
0.024398	137.35
0.042398	82.17
0.003514	185.19
0.024199	92.45
0.004758	111.73
0.007074	147.27
0.001594	223.22
0.000204	100.53
0.002861	55.42
0.000736	165.4
0.239555	79.24
0.007779	25.14
0.001916	218.07
0.0117	172.15
0.00346	174.99
0.016553	153.91
1.52053	155.01
0.67978	98.43
0.442075	175.75
0.217142	240.18

## Sheet: r
Sample ID	Intensity of NA (CPS)
Vehicle1	1.11833e+06
Vehicle2	874793
Vehicle3	892562
Vehicle4	1.04618e+06
Vehicle5	1.14793e+06
Vehicle6	703930
Vehicle7	1.11445e+06
Vehicle8	1.05854e+06
Abx1	3004.66
Abx2	6879.81
Abx3	1357.03
Abx4	8700
Abx5	2611.99
Abx6	4870.59
Abx7	3050.72
Abx8	3713.16
FMT1	938072
FMT2	852102
FMT3	562461
FMT4	1.07237e+06
FMT5	1.26613e+06
FMT6	953867
FMT7	813772
FMT8	1.07065e+06
