# Supplementary material for: Parabacteroides distasonis ameliorates insulin resistance via activation of intestinal GPR109a
Source: Nat Commun. 2023 Nov 25;14:7740. doi: 10.1038/s41467-023-43622-3 (PMC10676405; doi:10.1038/s41467-023-43622-3)
Supplement: Supplementary file 4 — Source Data [file 41467_2023_43622_MOESM4_ESM.zip › Source Data/Fig 6.xlsx]

## Sheet: a
Relative mRNA expression of Gpr109a (Caco-2 cell)
Control			Nicotinic acid (5 μM)			Nicotinic acid (10 μM)			Nicotinic acid (50 μM)			Nicotinic acid (100 μM)
0.831145	1.20316	1.02146	0.886527	0.890569	1.08855	1.42102	2.76264	2.09183	2.46333	3.24018	2.85175	3.74833	4.75012	4.24923

## Sheet: b
Relative mRNA expression (Caco-2 cell)
	Control			Nicotinic acid (5 μM)			Nicotinic acid (10 μM)			Nicotinic acid (50 μM)			Nicotinic acid (100 μM)
Claudin1	0.856631	1.16736	1.012	1.05284	0.900333	0.984223	1.30707	1.37702	1.348	1.36602	1.5702	1.47587	1.60663	1.75508	1.68703
Muc2	1.04925	0.95307	1.00129	0.935696	1.1157	1.03281	4.61824	7.13625	4.38671	7.77147	8.45491	8.11502	10.3422	19.2559	14.8025
Occludin	0.89332	1.11939	1.01254	1.14976	0.8944	1.02225	1.07917	1.30578	1.19843	1.36315	1.52752	1.45357	2.01429	2.08331	2.05503
Zo1	0.847104	1.1805	1.01076	1.01156	0.902836	1.06227	1.15494	0.925476	1.04982	0.924142	1.03249	0.988558	1.27222	1.33705	1.30269

## Sheet: c
Relative mRNA expression (Caco-2 cell)
	Control			NA			NA+MPN
Gpr109a	1.06873	0.935686	1.00221	4.31886	3.49853	3.9087	0.831261	0.684085	0.757673
Claudin1	0.946122	1.05695	1.00153	1.91598	2.35456	2.13527	0.782266	0.85355	0.817908
Muc2	1.14017	0.877059	1.00862	3.5392	3.8987	3.21895	0.972307	0.688757	0.830532
Occludin	0.924309	1.08189	1.0031	2.95651	2.39328	2.6749	0.613153	0.696373	0.654763
Zo1	0.947194	1.05575	1.00147	2.07825	1.93371	2.00598	0.77035	0.919352	0.844851

## Sheet: d
Relative mRNA expression of Gpr109a
HFD	DOP
0.711175	1.7729
1.09815	1.34826
1.38305	1.60746
0.612496	1.68093
1.27305	1.88293
1.2247	2.31563

## Sheet: e
Relative mRNA expression of Gpr109a
HFD-FMT	DOP-FMT
0.983851	1.29582
1.08581	1.21112
0.993007	1.29672
0.96341	1.73528
0.97503	1.23339
1.02285	1.09821

## Sheet: f
Relative mRNA expression of Gpr109a
Vehicle	LPD	KPD
1.1906	1.42697	0.879388
0.894945	1.60566	0.843358
0.974837	1.63851	0.809777
0.903198	1.23278	0.974065
1.00675	1.45509	1.25123
1.05877	1.61517	1.30707

## Sheet: h
Body weight (g)
Time (d)	Vehicle								NA								MPN								NA+MPN
0	35.07	35.55	36.58	35.76	39.41	37.99	40.37	38.1	35.56	36.5	36.67	37.5	38.07	34.51	37.36	39.18	35.08	35.73	36.62	37.35	34.62	38.23	35.78	40.76	35.07	35.57	36.85	36.08	40.31	37.75	38.76	36.4
4	34.75	33.3	34.1	34.7	36.47	36.34	40.99	38.38	35.67	35.7	34.1	38.59	37.74	31.64	35.74	38.24	34.65	36.26	38.38	35.89	32.86	39.71	34.63	39.78	35.4	35.4	37.45	37	40.5	37.62	36.82	34.3
8	35.66	33.65	34.42	34.29	37.83	37.75	42.7	38.54	36.88	36.26	35.33	39.67	38.41	32.51	37.12	39.33	35.58	37.55	39.62	36.91	32.27	40.97	33.95	40.3	35.91	36.46	38.25	37.37	41.56	39	37.61	34.39
12	36.68	35.26	35.72	35.73	39.7	40.69	44.99	40.51	37.73	36.99	36.96	40.54	39.05	33.3	38.35	40.11	36.34	38.56	40.98	37.29	37.39	42.56	34.91	41.46	36.54	37.12	39.1	38.39	42.59	39.39	37.13	34.6
16	37.74	36.25	37.4	37.13	41.07	42.68	46.19	41.52	37.86	37.14	37.12	41.04	39.15	33.37	39.14	40.3	37.06	39.78	41.62	38.48	38.46	43.54	36.29	42.04	37.15	38.05	40.05	38.93	43.1	39.9	37.76	34.71
20	38.95	37.92	38.49	41.16	42.65	46	47.49	43.19	38.19	38.34	37.84	41.62	39.69	34.34	40.77	41.19	38.63	41.83	43.75	39.93	38.85	44.95	38.1	43.01	41.56	39.89	38.48	41.1	45.1	41.21	39.75	36.8
24	38.69	37.93	39.5	41.71	43.72	46.48	47.73	43.88	38.38	38.38	37.73	40.92	39.53	34.39	39.87	40.22	38.65	40.94	43.8	39.73	37.26	45.6	37.24	42.98	42.5	39.99	40.83	40.84	45.15	41.63	40.19	36.56
28	39.3	38.25	40.98	42.44	45.08	48.06	47.42	44.77	38.92	38.92	37.95	41.41	39.73	34.55	40.31	39.91	39.02	41.86	44.5	40.41	38.39	46.7	38.26	43.64	43.2	41.23	42	41.64	47.09	42.95	41.08	37.42
32	40.33	38.83	41.02	42.53	45.93	49.13	47.62	45.34	39.48	39.48	38.37	41.97	39.73	35.18	41.17	40.39	39.49	43.21	44.69	40.99	38.62	47.1	38.02	44.35	43.4	41.74	42.86	41.76	46.97	44.09	41.86	37.88
36	39.77	39.45	41.72	42.96	46.64	49.65	47.45	45.89	39.07	39.07	38.44	42.01	40.15	35.32	41.31	40.71	40.33	43.67	46.42	40.76	38.67	47.6	37.32	44.36	43.8	41.6	43.06	42.27	47.46	44.72	42.02	38.79

## Sheet: i
Body weight change (%)
Vehicle	NA	MPN	NA+MPN
13.4	9.87	14.97	24.89
10.97	7.04	22.22	16.95
14.05	4.83	26.76	16.85
20.13	12.03	9.13	17.16
18.35	5.46	11.7	17.74
30.69	2.35	24.51	18.46
17.54	10.57	4.3	8.41
20.45	3.91	8.83	6.57

## Sheet: j
Blood glucose (mg/dL)
Time (min)	Vehicle								NA								MPN								NA+MPN
0	167.4	185.4	232.2	176.4	156.6	223.2	203.4	162	142.2	156.6	160.2	192.6	144	140.4	118.8	142.2	154.8	187.2	189	172.8	153	244.8	160.2	235.8	208.8	178.2	172.8	180	210.6	165.6	180	196.2
15	315	405	394.2	306	322.2	352.8	385.2	306	313.2	334.8	315	374.4	315	356.4	331.2	311.4	369	361.8	369	298.8	352.8	318.6	349.2	315	372.6	363.6	351	378	385.2	361.8	340.2	329.4
30	280.8	311.4	313.2	208.8	316.8	415.8	378	244.8	212.4	257.4	217.8	261	284.4	234	250.2	300.6	225	298.8	383.4	241.2	241.2	345.6	277.2	343.8	340.2	234	313.2	199.8	315	259.2	226.8	219.6
60	250.2	226.8	286.2	246.6	216	315	243	210.6	154.8	207	180	232.2	225	178.2	205.2	198	226.8	210.6	212.4	234	160.2	221.4	217.8	219.6	307.8	171	205.2	255.6	268.2	217.8	205.2	181.8
90	212.4	219.6	216	214.2	207	288	259.2	223.2	140.4	138.6	162	194.4	212.4	174.6	189	156.6	261	223.2	228.6	180	189	224.1	217.8	221.4	226.8	232.2	261	210.6	243	185.4	192.6	176.4

## Sheet: k
AUC (mg/dL*min)
Vehicle	NA	MPN	NA+MPN
22990.5	17293.5	22477.5	27445.5
24570	20277	23220	20668.5
26527.5	18657	25380	23679
21222	22815	20925	22342.5
22720.5	22140	19507.5	26136
30091.5	19629	24394.5	21816
26986.5	20479.5	22477.5	20601
20979	20790	24138	19453.5

[truncated: 9 more sheets: l, m, n, o, p, q, r, s, t]
