# Supplementary material for: Parabacteroides distasonis ameliorates insulin resistance via activation of intestinal GPR109a
Source: Nat Commun. 2023 Nov 25;14:7740. doi: 10.1038/s41467-023-43622-3 (PMC10676405; doi:10.1038/s41467-023-43622-3)
Supplement: Supplementary file 4 — Source Data [file 41467_2023_43622_MOESM4_ESM.zip › Source Data/Fig s3.xlsx]

## Sheet: a
Cumulative food intake (kcal/mouse/day)
Ctrl	DOP	HFD
11.43	12.04	12.63
11.09	11.87	13.36
12.59	11.37	14.57
11.13	11.9	13.41
10.93	12.23	12.42
11.2	13.76	11.84
11.97	11.75	11.32
10.97	12.97	11.69

## Sheet: b
Liver weight (g)
Ctrl	DOP	HFD
0.8	0.87	1.11
0.63	0.87	1
0.83	0.85	1.04
0.84	1.06	1.19
0.59	1	1.11
0.84	0.75	0.92
0.89	0.77	1.05
0.89	1.05	1.57

## Sheet: c
Epididymal fat weight (g)
Ctrl	DOP	HFD
0.82	2.52	2.35
0.5	1.79	2.54
0.79	2	2.94
0.37	2.35	2.89
0.58	2.47	2.89
0.42	1.56	2.58
0.54	2.33	2.72
0.53	1.66	2.53

## Sheet: d
Epididymal fat / body weight (%)
Ctrl	DOP	HFD
2.71	6.04	5.44
1.66	4.93	5.26
2.88	5.05	6.28
1.18	5.96	6.84
2.24	5.8	6.24
1.38	4.02	5.65
2.14	5.37	6.42
1.81	4.01	5.96

## Sheet: e
Serum Free Fatty Acids (mmol/L)
Ctrl	DOP	HFD
1.53	2.4	2.47
1.33	1.82	2.77
1.81	1.96	1.9
1.27	1.85	2.27
1.7	1.91	2.2
1.64	2.21	2.48
1.84	2.15	2.5
1.38	2.28	2.42

## Sheet: f
Serum triglyceride (mmol/L)
Ctrl	DOP	HFD
1.25	1.26	1.47
1.29	1.29	1.77
1.1	1.2	2.1
1.17	1.53	1.74
1.38	1.47	1.65
1.26	1.44	1.8
1.07	1.53	1.41
1.34	1.83	1.59

## Sheet: g
mmol/L
	Ctrl								DOP								HFD
TC	2.37	2.25	2.13	2.41	2.19	2.47	2.34	2.29	4.97	5.25	5.22	3.9	5.04	4.05	4.47	4.2	6.06	5.31	5.4	5.43	5.19	5.82	5.61	5.76
HDL-C	1.7	1.28	1.95	1.73	1.31	2.06	1.83	1.61	2.64	2.85	2.88	3.75	3.63	3.75	2.97	3.6	1.32	2.32	2.38	3.24	3.24	3.45	2.19	3.42
LDL-C	0.54	0.68	0.62	0.71	0.47	0.58	0.52	0.73	2.16	3.93	3.9	2.91	3.51	3.12	3.42	3.12	4.14	3.69	3	2.55	4.23	3.9	3.72	3.99

## Sheet: i
Relative mRNA expression
	Ctrl						DOP						HFD
Tnfa	0.471759	0.299246	0.146658	0.550533	0.317114	0.634753	0.539764	0.654073	0.573564	0.627492	0.354545	0.402302	1.03734	0.931014	0.891364	0.908113	1.31839	1.01378
Il1b	0.439271	0.184078	0.216304	0.276241	0.357819	0.394466	0.548093	0.47651	0.438991	0.297663	0.567646	0.341285	0.960618	1.03768	1.17403	0.948517	1.12374	0.955418
Il6	0.367239	0.573492	0.590765	0.284169	0.489968	0.167954	0.660684	0.586767	0.791288	0.926343	0.400385	0.980803	0.942256	0.948646	0.755875	1.26925	1.06544	1.11854
Il10	1.54917	3.55255	2.2189	2.41969	1.83371	2.90648	1.75842	0.655243	1.31942	0.89393	2.16556	2.91734	0.625558	0.473513	1.99421	0.981653	0.530952	1.47412

## Sheet: j
	Firmicutes	Bacteroidetes	Verrucomicrobia	Proteobacteria	Actinobacteria	Deferribacteres	Others
HFD	61.8235	24.7485	7.87701	4.71574	0.332286	0.298147	0.204834
DOP	57.0167	27.5934	10.4488	3.70522	0.896718	0.08421	0.254905

## Sheet: k
	Oscillospira	Akkermansia	Allobaculum	Bacteroides	[Prevotella]	Unclassified_Lachnospiraceae	Ruminococcus	Unclassified_Ruminococcaceae	Bilophila	[Ruminococcus]	Lactococcus	Parabacteroides	Dorea	AF12	Clostridium	Desulfovibrio	Lactobacillus	Unclassified_Helicobacteraceae	Coprococcus	Helicobacter	Others
HFD	15.2214	7.87701	9.43375	4.06937	9.22436	5.20961	2.88589	1.38149	2.26	1.19714	1.91406	0.983204	1.09472	1.02189	0.887614	0.853475	1.16755	0.518913	0.546224	0.728299	31.524
DOP	15.2897	10.4488	7.91115	10.005	4.72256	6.41358	2.44208	2.89499	1.73426	2.75616	0.885338	1.49757	1.11748	1.02189	0.655469	0.660021	0.314079	0.666849	0.598571	0.236697	27.7277

[truncated: 5 more sheets: l, m, n, p, q]
