# Supplementary material for: Parabacteroides distasonis ameliorates insulin resistance via activation of intestinal GPR109a
Source: Nat Commun. 2023 Nov 25;14:7740. doi: 10.1038/s41467-023-43622-3 (PMC10676405; doi:10.1038/s41467-023-43622-3)
Supplement: Supplementary file 4 — Source Data [file 41467_2023_43622_MOESM4_ESM.zip › Source Data/Fig s2.xlsx]

## Sheet: a
The content of carbohydrates in the supernatant (%)
Time (h)	DOP																														BG
0	100	100	100	100	100	100	100	100	100	100	100	100	100	100	100	100	100	100	100	100	100	100	100	100	100	100	100	100	100	100	100	100	100	100	100	100	100	100	100	100	100	100	100	100	100	100	100	100	100
12	84.58	67.32	88.43	102.67	115.93	92.62	75.86	78.55	90.61	79.55	113.9	84.74	90.78	94.13	101.83	101.83	100.33	106.36	77.54	95.47	96.47	97.14	90.61	97.81	55.59	88.26	97.14	89.77	95.13	76.53	114.15	38.71	46.9	25.48	84.23	102.18	81.71	115.93	89.9	107.69	97.46	78.4	7.53	74.78	79.97	96.2	65.8	115.93	59.97
24	86.92	67.99	34.15	93.96	7.17	51.57	49.73	91.45	61.46	4.32	115.93	7.67	31.8	41.35	71.17	99.15	94.46	72.18	60.28	80.22	94.8	39.84	65.31	83.91	12.36	61.29	74.52	82.23	83.74	81.06	78.71	3.59	5.95	5.17	6.43	5.17	6.11	82.65	3.91	3.75	12.57	5.8	3.12	8.79	4.22	97.77	40.6	55.25	50.21
48	2.81	4.66	2.81	27.11	3.65	3.82	2.81	1.81	2.65	3.48	33.98	2.65	3.15	2.81	3.99	18.56	52.24	19.07	11.36	20.57	1.64	2.14	51.57	1.81	5.5	1.81	1.31	2.65	13.54	29.29	20.92	3.12	3.12	2.33	3.59	5.95	2.65	2.33	2.96	2.65	6.9	4.22	2.65	2.49	2.17	39.18	12.88	3.59	3.12
[truncated: 41 more columns]

## Sheet: b
	Proteobacteria	Bacteroidetes	Firmicutes	Fusobacteria	Actinobacteria	Cyanobacteria	Others
Vehicle	53.4193	6.64746	21.2675	16.5254	2.08599	0	0.054396
DOP	28.4218	37.0331	22.3197	7.84323	4.26438	0	0.117791
BG	27.284	12.9034	23.3525	29.8979	6.0256	0.077229	0.459344
IN	34.7111	9.44677	27.2541	17.1554	11.0263	0.086899	0.319392

## Sheet: c
Shannon
Vehicle	DOP	BG	IN
3.99	2.95	2.43	2.97
3.42	3.69	3.22	3.29
3.66	3.37	3.35	3.38
3.51	3.03	2.24	2.67
2.56	2.92	2.34	2.32
3.57	3.93	3.85	3.86
2.96	3.08	2.11	2.1
3.69	2.62	3.44	3.62
3.52	4.22	3.41	3.6
3.89	3.34	3.26	3.85
3.93	3.15	3.17	2.95
3.2	3.28	1.93	2.28
3.23	3.48	2.53	3.26
2.41	3.7	3.18	3.29
2.6	3.36	3.65	4.03
2.83	2.81	3.38	4.12
1.44	2.34	1.67	2.87
2.41	1.46	2.27	2.86
2.26	2.88	1.31	2.26
2.97	2.07	2.15	2.54
3.62	2.64	1.57	2.54
2.3	2.89	2.47	2.76
2.39	3.3	2.96	3.19
3.07	4.22	1.5	2.88
2.81	3.69	2.99	2.79
3.21	4.21	2.84	3.22
3.78	3.99	2.74	3.59
3.73	3.3	4	3.88
1.98	3.13	2.35	2.03
3.54	2.7	2.98	2.89

## Sheet: d
ACE
Vehicle	DOP	BG	IN
422.99	345.37	225.79	245.55
427.6	449.77	260.64	336.95
315.82	298.85	408.3	467.14
346.26	248.29	270.31	329.52
266.43	244.89	231.73	288.7
291.05	301.29	417.83	333.22
275.91	311.4	241.58	207.13
307.2	181.69	395.35	420.92
490.35	369.24	544.53	593.29
280.38	486.68	393.24	417.67
546.83	251.6	407.12	427.17
260.24	258.09	235.27	230.03
265.29	329.49	280.23	351.6
249.85	323.86	391.94	390.19
269.03	239.2	426.3	527.3
214.93	223.91	420.9	485.43
144.14	172.27	170.97	257.85
136.95	124.41	269.61	313.76
160.63	254.01	157.99	246.36
276.77	190.63	252.5	283.57
238.75	258.77	159.02	275.21
250.96	204.89	309.31	325.81
214.2	329.87	427.85	387.75
268.81	456.33	296.67	392.98
253.64	321.57	367.88	304.27
305.47	492.43	423.76	430.04
521.95	387.28	242.86	339.26
337.48	375.31	380.03	344.98
170.34	257.58	238.22	182.17
220.57	237.35	222.02	210.82

## Sheet: e
Chao1
Vehicle	DOP	BG	IN
423.14	349.24	226.64	247.64
432.57	455.75	257.43	328.79
314.9	316.04	400.63	487.14
338.52	248.36	276.2	351.54
281	245.55	233.89	301
285.79	319.3	417.52	344.33
271.64	312.85	233.25	196.56
309	181.5	388.61	428.39
499.82	372.9	553.39	606.25
277	482.84	401.38	420.78
567.8	257.12	419.07	451.28
257.71	284.21	238.87	225.03
267.44	324.05	285.36	358.64
254	316.07	393.15	398.5
268.5	249.17	427.46	518.47
218.06	221.56	412.28	485.64
139.31	168.5	173	265.26
146.43	119.67	268.69	312.94
158.67	248.53	156.45	241.16
275.78	191	254.62	304.26
235.5	260.2	149.44	279.75
249.6	202.54	308.36	323.53
209.84	336.94	416.78	380.22
264.32	477.19	294.24	385.78
248.19	318.27	372.83	301.02
305.77	496.45	412.68	425.14
511.38	395.27	236.5	341.36
349.04	371.96	371.35	351.77
170.89	254.45	235.25	184.89
213.6	232.5	219.22	207.71

## Sheet: g-h
	GROUP	LDA SCORE (log 10)
k__Bacteria.p__Proteobacteria.c__Deltaproteobacteria.o__Desulfovibrionales	Vehicle	3.73
k__Bacteria.p__Firmicutes.c__Clostridia.o__Clostridiales.f__Lachnospiraceae.g__Dorea	Vehicle	4.25
k__Bacteria.p__Actinobacteria.c__Coriobacteriia.o__Coriobacteriales.f__Coriobacteriaceae.g__Eggerthella.s__Eggerthellalenta	Vehicle	3.67
k__Bacteria.p__Actinobacteria.c__Coriobacteriia.o__Coriobacteriales.f__Coriobacteriaceae.g__Eggerthella	Vehicle	3.67
k__Bacteria.p__Proteobacteria.c__Gammaproteobacteria.o__Enterobacteriales	Vehicle	5.08
k__Bacteria.p__Proteobacteria.c__Deltaproteobacteria	Vehicle	3.72
k__Bacteria.p__Firmicutes.c__Clostridia.o__Clostridiales.f__Veillonellaceae.g__Phascolarctobacterium	Vehicle	4.16
k__Bacteria.p__Firmicutes.c__Clostridia.o__Clostridiales.f__Lachnospiraceae.g__Clostridium.s__Clostridium_clostridioforme	Vehicle	2.86
k__Bacteria.p__Firmicutes.c__Clostridia.o__Clostridiales.f__Veillonellaceae.g__Dialister	Vehicle	3.88
k__Bacteria.p__Proteobacteria.c__Deltaproteobacteria.o__Desulfovibrionales.f__Desulfovibrionaceae.g__Bilophila	Vehicle	3.41
k__Bacteria.p__Proteobacteria.c__Gammaproteobacteria.o__Enterobacteriales.f__Enterobacteriaceae	Vehicle	4.93
k__Bacteria.p__Bacteroidetes.c__Bacteroidia.o__Bacteroidales.f___Odoribacteraceae_.g__Odoribacter	Vehicle	2.8
k__Bacteria.p__Actinobacteria.c__Actinobacteria.o__Bifidobacteriales.f__Bifidobacteriaceae.g__Bifidobacterium	IN	4.34
k__Bacteria.p__Firmicutes.c__Clostridia.o__Clostridiales.f__Clostridiaceae.g__CandidatusArthromitus	IN	2.91
k__Bacteria.p__Actinobacteria.c__Actinobacteria	IN	4.62
k__Bacteria.p__Actinobacteria.c__Actinobacteria.o__Bifidobacteriales.f__Bifidobacteriaceae.g__Bifidobacterium.s__Bifidobacterium_bifidum	IN	3.03
k__Bacteria.p__Actinobacteria.c__Actinobacteria.o__Bifidobacteriales.f__Bifidobacteriaceae	IN	2.81
k__Bacteria.p__Actinobacteria.c__Actinobacteria.o__Bifidobacteriales	IN	4.62
k__Bacteria.p__Bacteroidetes.c__Bacteroidia.o__Bacteroidales	BG	2.89
k__Bacteria.p__Bacteroidetes.c__Bacteroidia.o__Bacteroidales.f__Porphyromonadaceae	BG	3.19
k__Bacteria.p__Bacteroidetes.c__Bacteroidia.o__Bacteroidales.f__Prevotellaceae	BG	4.19
k__Bacteria.p__Bacteroidetes.c__Bacteroidia.o__Bacteroidales.f__Prevotellaceae.g__Prevotella	BG	2.72
k__Bacteria.p__Bacteroidetes.c__Bacteroidia.o__Bacteroidales.f__Porphyromonadaceae.g__Parabacteroides.s__Parabacteroides_distasonis	BG	3.99
