# Supplementary material for: Parabacteroides distasonis ameliorates insulin resistance via activation of intestinal GPR109a
Source: Nat Commun. 2023 Nov 25;14:7740. doi: 10.1038/s41467-023-43622-3 (PMC10676405; doi:10.1038/s41467-023-43622-3)
Supplement: Supplementary file 4 — Source Data [file 41467_2023_43622_MOESM4_ESM.zip › Source Data/Fig 7.xlsx]

## Sheet: a
Relative abundance of fecal P. distasonis (%)
HC	T2DM
0.30121	0.10168
0.32498	0.31063
0.40905	0.15335
1.59516	0.15454
0.26256	1.08853
2.54424	0.20766
0.22973	0.20744
1.84641	0.01119
0.86249	1.09853
0.10345	0.77605
0.23841	0.10237
1.03412	0.31266
0.36103	0.41336
0.10459	1.1211
0.69206	1.03658
0.76448	0.01128
0.42814	0.10156
0.26324	0.10143
0.42183	0.41307
0.83368	0.61616
0.60185	0.31171
0.65856	0.20528
0.07173	0.15257
0.05432	0.15292
0.3195	0.41566
0.68211	0.20717
0.23034	0.01017
0.23879	0.01026
0.36986	0.20921
0.53616	0.15394

## Sheet: b
Nicotinic acid (nM g-1 feces)
HC	T2DM
177.75	234.34
164.52	220.53
156.1	288.05
329.28	303.41
210.38	206.68
400.06	134.05
253.39	196.36
351.87	183.13
299.28	233.32
163.36	302.82
225.4	197.34
318.24	33.52
278.65	206.07
198.19	205.22
350.6	229.54
255.91	109.56
140.56	131.24
211.2	290.76
315.1	244.84
196.29	243.59
270	105.66
229.11	123.27
147.41	190.44
250.61	227.46
319.54	278.99
243.38	148.97
279.22	246.91
313.31	166.3
187.27	73.89
164.12	274.68

## Sheet: c
Relative abundance of fecal P. distasonis (%)	Nicotinic acid (nM g-1 feces)
0.30121	177.75
0.32498	164.52
0.40905	156.1
1.59516	329.28
0.26256	210.38
2.54424	400.06
0.22973	253.39
1.84641	351.87
0.86249	299.28
0.10345	163.36
0.23841	225.4
1.03412	318.24
0.36103	278.65
0.10459	198.19
0.69206	350.6
0.76448	255.91
0.42814	140.56
0.26324	211.2
0.42183	315.1
0.83368	196.29
0.60185	270
0.65856	229.11
0.07173	147.41
0.05432	250.61
0.3195	319.54
0.68211	243.38
0.23034	279.22
0.23879	313.31
0.36986	187.27
0.53616	164.12
0.10168	234.34
0.31063	220.53
0.15335	288.05
0.15454	303.41
1.08853	206.68
0.20766	134.05
0.20744	196.36
0.01119	183.13
1.09853	233.32
0.77605	302.82
0.10237	197.34
0.31266	33.52
0.41336	206.07
1.1211	205.22
1.03658	229.54
0.01128	109.56
0.10156	131.24
0.10143	290.76
0.41307	244.84
0.61616	243.59
0.31171	105.66
0.20528	123.27
0.15257	190.44
0.15292	227.46
0.41566	278.99
0.20717	148.97
0.01017	246.91
0.01026	166.3
0.20921	73.89
0.15394	274.68

## Sheet: d
Relative abundance of fecal P. distasonis (%)	FBG (mmol/L)
0.30121	5.4
0.32498	6.1
0.40905	5.4
1.59516	4.5
0.26256	5.6
2.54424	5.1
0.22973	6.5
1.84641	6.1
0.86249	4.9
0.10345	5.3
0.23841	5.2
1.03412	4.3
0.36103	4.9
0.10459	5.7
0.69206	4.8
0.76448	4.9
0.42814	6.2
0.26324	6.1
0.42183	5.7
0.83368	4.6
0.60185	4.8
0.65856	4.7
0.07173	4.6
0.05432	5.1
0.3195	6.2
0.68211	5.9
0.23034	5.1
0.23879	5.7
0.36986	4.3
0.53616	5.3
0.10168	7.4
0.31063	7.9
0.15335	8.9
0.15454	8.8
1.08853	8.3
0.20766	8.1
0.20744	7.6
0.01119	8.8
1.09853	7.3
0.77605	6.9
0.10237	8.6
0.31266	7.5
0.41336	8.3
1.1211	7.3
1.03658	8.1
0.01128	7.8
0.10156	6.7
0.10143	7.4
0.41307	7.9
0.61616	9.4
0.31171	8.7
0.20528	7.9
0.15257	8
0.15292	7.6
0.41566	9.3
0.20717	7.9
0.01017	8.9
0.01026	8.7
0.20921	7.6
0.15394	7.2

## Sheet: e
Relative abundance of fecal P. distasonis (%)	Insulin (μU/mL)
0.30121	10.4
0.32498	8.1
0.40905	8.6
1.59516	6.3
0.26256	8.6
2.54424	5.7
0.22973	8.7
1.84641	6.4
0.86249	6.7
0.10345	9.5
0.23841	8.5
1.03412	7.4
0.36103	7.3
0.10459	9.1
0.69206	6.1
0.76448	6.1
0.42814	7.7
0.26324	7.9
0.42183	6.3
0.83368	7.4
0.60185	6.5
0.65856	8.2
0.07173	7.8
0.05432	7.3
0.3195	7.3
0.68211	5.5
0.23034	6.7
0.23879	8.1
0.36986	8.47
0.53616	6.9
0.10168	11.8
0.31063	11.2
0.15335	7.9
0.15454	8.1
1.08853	9.4
0.20766	13.7
0.20744	14.1
0.01119	9.9
1.09853	7.3
0.77605	7.5
0.10237	9.3
0.31266	12.1
0.41336	11.7
1.1211	6.3
1.03658	6.5
0.01128	14.2
0.10156	12.7
0.10143	7.5
0.41307	7.4
0.61616	6.5
0.31171	9.6
0.20528	10.4
0.15257	12.3
0.15292	11.1
0.41566	6.9
0.20717	11.7
0.01017	7.8
0.01026	11.8
0.20921	10.3
0.15394	8.4

## Sheet: f
Relative abundance of fecal P. distasonis (%)	HOMA-IR
0.30121	2.5
0.32498	2.2
0.40905	2.06
1.59516	1.26
0.26256	2.14
2.54424	1.29
0.22973	2.51
1.84641	1.74
0.86249	1.46
0.10345	2.24
0.23841	1.96
1.03412	1.41
0.36103	1.59
0.10459	2.31
0.69206	1.3
0.76448	1.33
0.42814	2.12
0.26324	2.14
0.42183	1.6
0.83368	1.51
0.60185	1.39
0.65856	1.71
0.07173	1.59
0.05432	1.65
0.3195	2.01
0.68211	1.44
0.23034	1.52
0.23879	2.05
0.36986	1.62
0.53616	1.63
0.10168	3.88
0.31063	3.93
0.15335	3.12
0.15454	3.17
1.08853	3.47
0.20766	4.93
0.20744	4.76
0.01119	3.87
1.09853	2.37
0.77605	2.3
0.10237	3.55
0.31266	4.03
0.41336	4.32
1.1211	2.04
1.03658	2.34
0.01128	4.92
0.10156	3.78
0.10143	2.47
0.41307	2.6
0.61616	2.72
0.31171	3.71
0.20528	3.65
0.15257	4.37
0.15292	3.75
0.41566	2.85
0.20717	4.11
0.01017	3.09
0.01026	4.56
0.20921	3.48
0.15394	2.69

## Sheet: g
Nicotinic acid (nM g-1 feces)	FBG (mmol/L)
177.75	5.4
164.52	6.1
156.1	5.4
329.28	4.5
210.38	5.6
400.06	5.1
253.39	6.5
351.87	6.1
299.28	4.9
163.36	5.3
225.4	5.2
318.24	4.3
278.65	4.9
198.19	5.7
350.6	4.8
255.91	4.9
140.56	6.2
211.2	6.1
315.1	5.7
196.29	4.6
270	4.8
229.11	4.7
147.41	4.6
250.61	5.1
319.54	6.2
243.38	5.9
279.22	5.1
313.31	5.7
187.27	4.3
164.12	5.3
234.34	7.4
220.53	7.9
288.05	8.9
303.41	8.8
206.68	8.3
134.05	8.1
196.36	7.6
183.13	8.8
233.32	7.3
302.82	6.9
197.34	8.6
33.52	7.5
206.07	8.3
205.22	7.3
229.54	8.1
109.56	7.8
131.24	6.7
290.76	7.4
244.84	7.9
243.59	9.4
105.66	8.7
123.27	7.9
190.44	8
227.46	7.6
278.99	9.3
148.97	7.9
246.91	8.9
166.3	8.7
73.89	7.6
274.68	7.2

## Sheet: h
Nicotinic acid (nM g-1 feces)	Insulin (μU/mL)
177.75	10.4
164.52	8.1
156.1	8.6
329.28	6.3
210.38	8.6
400.06	5.7
253.39	8.7
351.87	6.4
299.28	6.7
163.36	9.5
225.4	8.5
318.24	7.4
278.65	7.3
198.19	9.1
350.6	6.1
255.91	6.1
140.56	7.7
211.2	7.9
315.1	6.3
196.29	7.4
270	6.5
229.11	8.2
147.41	7.8
250.61	7.3
319.54	7.3
243.38	5.5
279.22	6.7
313.31	8.1
187.27	8.47
164.12	6.9
234.34	11.8
220.53	11.2
288.05	7.9
303.41	8.1
206.68	9.4
134.05	13.7
196.36	14.1
183.13	9.9
233.32	7.3
302.82	7.5
197.34	9.3
33.52	12.1
206.07	11.7
205.22	6.3
229.54	6.5
109.56	14.2
131.24	12.7
290.76	7.5
244.84	7.4
243.59	6.5
105.66	9.6
123.27	10.4
190.44	12.3
227.46	11.1
278.99	6.9
148.97	11.7
246.91	7.8
166.3	11.8
73.89	10.3
274.68	8.4

## Sheet: i
Nicotinic acid (nM g-1 feces)	HOMA-IR
177.75	2.5
164.52	2.2
156.1	2.06
329.28	1.26
210.38	2.14
400.06	1.29
253.39	2.51
351.87	1.74
299.28	1.46
163.36	2.24
225.4	1.96
318.24	1.41
278.65	1.59
198.19	2.31
350.6	1.3
255.91	1.33
140.56	2.12
211.2	2.14
315.1	1.6
196.29	1.51
270	1.39
229.11	1.71
147.41	1.59
250.61	1.65
319.54	2.01
243.38	1.44
279.22	1.52
313.31	2.05
187.27	1.62
164.12	1.63
234.34	3.88
220.53	3.93
288.05	3.12
303.41	3.17
206.68	3.47
134.05	4.93
196.36	4.76
183.13	3.87
233.32	2.37
302.82	2.3
197.34	3.55
33.52	4.03
206.07	4.32
205.22	2.04
229.54	2.34
109.56	4.92
131.24	3.78
290.76	2.47
244.84	2.6
243.59	2.72
105.66	3.71
123.27	3.65
190.44	4.37
227.46	3.75
278.99	2.85
148.97	4.11
246.91	3.09
166.3	4.56
73.89	3.48
274.68	2.69

## Sheet: j
Relative abundance of fecal Parabacteroides (%)	BMI	The data is from the Human Microbiome Project (https://www.hmpdacc.org/hmp/).
0.025818	30.59
0.003754	32.94
0.100784	34.15
0.038726	26.71
0.014537	32.73
0.005668	32.73
0.037684	34.49
0.035045	25.2
0.005341	38.9
0.002527	27.59
0.05362	28.68
0.025703	27.49
0.013764	28.81
0.073673	28.63
0.025127	28.4
0.009884	30.79
0.013593	33.96
0.017951	31.41
0.058505	27.04
0.010903	36.36
0.002131	29.31
0.022618	32.59
0.027739	28.24
0.013954	28.24
0.193566	26.94
0.011887	32.54
0.040108	26.69
0.005006	29.53
0.017998	26.86
0.019982	22.51
0.014971	27.33
0.035739	23.82
0.025472	33.32
0.014722	30.18
0.056847	24.99
0.032683	24.44
0.019955	32.29
0.026141	29.41
0.016385	27.91
0.03934	23.16
0.003897	24.66

[truncated: 2 more sheets: k, l]
