# Supplementary material for: Parabacteroides distasonis ameliorates insulin resistance via activation of intestinal GPR109a
Source: Nat Commun. 2023 Nov 25;14:7740. doi: 10.1038/s41467-023-43622-3 (PMC10676405; doi:10.1038/s41467-023-43622-3)
Supplement: Supplementary file 4 — Source Data [file 41467_2023_43622_MOESM4_ESM.zip › Source Data/Fig s9.xlsx]

## Sheet: b
Relative abundance of fecal P. distasonis (%)
Vehicle	PD	MPN	PD+MPN
0.331361	0.790478	0.070675	1.43088
0.010214	1.48103	0.150761	1.25054
0.221291	0.711738	0.261479	0.823497
0.00131	0.870476	0.260287	1.66051
0.35189	1.08065	0.070247	1.02031
0.120379	0.890417	0.420122	0.801074

## Sheet: c
Body weight (g)
Time (d)	Vehicle								PD								MPN								PD+MPN
0	36.58	34.88	36.48	36.89	36.5	34.41	32.01	34.78	32.76	36.81	35.81	34.92	35.95	34.17	34.51	36.98	32.1	37.34	34.21	34.53	35.2	37.27	36.68	33.98	34.08	32.92	35.57	33.69	37.13	38.19	33.73	37.27
4	37.51	35.38	37.59	37.9	37.37	35.28	32.85	35.43	32.85	38.1	37.36	35.45	37.2	35.33	35.1	37.3	33.14	38.73	34.59	35.52	36.75	38.74	36.63	35.61	35.64	33.31	36.54	34.29	38.8	39.28	33.76	38.76
8	37.88	36.54	38.02	39.18	37.81	36.61	34.88	36.76	33.36	38.65	37.14	35.06	37.22	34.91	36.58	37.87	33.96	39.17	34.97	36.63	37.62	39.24	37.84	36.19	36.15	33.2	38.29	34.72	39.97	39.09	34.2	38.81
12	38.11	36.4	38.17	39.4	37.89	36.92	34.9	37.69	33.93	38.6	37.03	34.96	37.59	35.43	36.99	38.34	34.17	39.74	35.6	36.87	38.05	40.22	38.54	36.61	36.64	33.9	39.95	35.34	40.95	39.63	34.43	39.47
16	39.07	37.73	38.66	40.96	39.52	38.11	36.44	38.84	34.3	39.82	36.85	34.61	37.75	35.49	37.29	39.02	34.51	40.46	36.2	37.14	39.08	40.66	39.68	37.75	37.35	34.96	40.41	35.84	42.29	40.46	35.4	39.64
20	38.16	37.37	38.91	40.67	40.16	38.59	36.54	39.78	34.65	39.92	36.83	34.41	37.78	35.99	37.4	39.21	34.54	40.42	37.34	37.29	39.27	41.23	39.64	38.19	37.54	34.44	40.92	35.94	42.83	40.63	35.79	40.53
24	39.58	38.3	39.81	41.13	40.67	39.36	37.36	40.5	35.16	41.21	37.23	35.41	39.33	36.74	37.55	39.35	35.95	41.68	39.1	39.14	40.53	42.46	41.21	39.14	38.12	35.61	42.04	36.82	44.54	42.54	36.61	40.96
28	41.08	39.42	40.68	42.8	42.32	41.86	39.37	42.72	36.37	42.84	39.08	36.6	40.84	37.72	38.61	39.64	37.82	43.13	40.44	41	41.91	43.77	42.61	40	39.16	36.81	43.32	38.13	46.27	44.62	37.65	42.54
32	42.59	40.89	42.49	44.16	44.06	42.68	39.58	44.02	36.95	43.69	40.33	37.91	41.74	38.8	39.6	40.19	39.12	44.28	41.8	42.68	43.35	44.98	44.28	41.56	40.14	37.94	44.74	38.92	47.49	46.26	38.56	43.24
36	44.05	41.39	43.36	44.82	46.01	44.63	40.45	45.92	37.42	43.95	41.74	38.43	42.75	39.25	40.13	40.5	39.52	45.19	43.4	44.07	44.46	45.67	44.76	42.23	41.22	39.24	47.24	40.13	49.73	47.31	40.12	44.75

## Sheet: d
Body weight change (%)
Vehicle	PD	MPN	PD+MPN
20.42	14.22	23.12	20.95
18.66	19.4	21.02	19.2
18.86	16.56	26.86	32.81
21.5	10.05	27.63	19.12
26.05	18.92	26.31	33.93
29.7	14.87	22.54	23.88
26.37	16.29	22.03	18.94
32.03	9.52	24.28	20.07

## Sheet: e
Cumulative food intake (kcal/mouse/day)
Vehicle	PD	MPN	PD+MPN
14.76	11.79	11.24	12.55
13.52	13.43	12.22	12.71
13.39	13.75	12.01	12.67
13	10.49	13.21	14
11.56	12.62	12.85	12.39
13.91	13.94	14.83	12.73
12.85	13.97	14.03	11.31
13.93	12.94	13.04	12.03

## Sheet: f
Liver weight (g)
Vehicle	PD	MPN	PD+MPN
0.68	0.64	0.74	0.79
0.84	0.71	0.74	0.86
0.76	0.66	0.81	0.71
0.78	0.69	0.69	0.84
0.75	0.6	0.83	0.82
0.76	0.67	0.85	0.72
0.77	0.7	0.85	0.75
0.73	0.77	0.74	0.77

## Sheet: g
Epididymal fat weight (g)
Vehicle	PD	MPN	PD+MPN
3.19	2.57	2.28	2.99
2.47	2.4	3.11	2.39
3.21	2.24	2.7	2.83
3.02	1.52	3.05	3.24
2.79	2.29	2.67	2.61
3	2.37	3.17	2.26
2.37	2.11	3.03	2.56
3.59	2.46	3.26	2.65

## Sheet: h
Epididymal fat / body weight (%)
Vehicle	PD	MPN	PD+MPN
7.24	6.87	5.76	7.25
5.97	5.46	6.89	6.1
7.39	5.37	6.23	5.99
6.73	3.96	6.92	8.08
6.05	5.35	6.01	5.25
6.72	6.05	6.94	4.79
5.86	5.25	6.78	6.39
7.81	6.07	7.72	5.92

## Sheet: i
Blood glucose (mg/dL)
Time (min)	Vehicle								PD								MPN								PD+MPN
0	210.6	241.2	234	216	210.6	243	214.2	261	180	198	167.4	205.2	243	187.2	176.4	212.4	234	264.6	248.4	255.6	243	243	259.2	239.4	221.4	199.8	192.6	201.6	253.8	228.6	187.2	270
15	412.2	432	437.4	450	376.2	367.2	414	388.8	327	317.6	302.2	317.6	368.8	328	376.2	330	507.6	387	414	385.2	392.4	405	343.8	397.8	432	329.4	390.6	354.6	347.4	417.6	331.2	363.6
30	390.6	334.8	318.6	388.8	289.8	320.4	343.8	311.4	230.4	241.2	246.2	270	275.8	273	305.6	253.8	410.4	320.4	369	313.2	349.2	349.2	347.4	412.2	421.2	225	446.4	264.6	313.2	361.8	324	345.6
60	313.2	266.4	241.2	293.4	297	298.8	295.2	280.8	226.8	230.4	212.4	222.4	215.8	226.8	280.4	252	270	365.4	275.4	457.2	243	270	293.4	311.4	311.4	255.6	333	234	259.2	322.2	255.6	288
90	252	210.6	279	313.2	255.6	208.8	297	298.8	217.6	212.4	180	210.4	196.2	215.8	231	216.8	235.8	336.6	214.2	351	225	226.8	268.2	255.6	289.8	302.4	273.6	203.4	275.4	288	255.6	333

## Sheet: j
AUC (mg/dL*min)
Vehicle	PD	MPN	PD+MPN
29727	21507	30240	31306.5
26973	21774	31009.5	23706
26905.5	20400	27850.5	31441.5
30618	22206	33723	22855.5
26487	22977	26230.5	26068.5
26635.5	22507.5	27256.5	30105
28863	25719	27742.5	25164
27702	23065.5	30213	28890

## Sheet: k
Blood glucose (mg/dL)
Time(min)	Vehicle								PD								MPN								PD+MPN
0	235.8	252	252	239.4	212.4	273.6	266.4	257.4	232.2	261	246.6	201.6	214.2	214.2	257.4	226.8	255.6	252	261	243	239.4	271.8	248.4	266.4	252	266.4	243	234	237.6	255.6	246.6	239.4
15	221.4	205.2	221.4	203.4	196.2	223.2	237.6	221.4	165.6	147.6	169.2	180	187.2	136.8	169.2	169.2	207	210.6	210.6	199.8	219.6	225	210.6	230.4	223.2	205.2	230.4	230.4	217.8	221.4	239.4	232.2
30	154.8	165.6	167.4	167.4	140.4	144	126	149.4	145.8	82.8	104.4	124.2	162	138.6	120.6	153	160.2	174.6	178.2	156.6	163.8	156.6	167.4	160.2	135	145.8	156.6	163.8	160.2	151.2	153	167.4
60	131.4	131.4	154.8	138.6	133.2	108	113.4	135	84.6	88.2	106.2	135	133.2	73.8	84.6	90	135	122.4	131.4	122.4	147.6	126	138.6	149.4	120.6	144	136.8	113.4	108	108	131.4	133.2
90	178.2	142.2	178.2	167.4	162	172.8	144	160.2	126	120.6	118.8	165.6	122.4	117	122.4	129.6	190.8	203.4	226.8	145.8	147.6	165.6	181.8	167.4	171	156.6	140.4	183.6	183.6	138.6	180	153

[truncated: 9 more sheets: l, m, n, o, p, q, r, s, t]
