# Supplementary material for: Parabacteroides distasonis ameliorates insulin resistance via activation of intestinal GPR109a
Source: Nat Commun. 2023 Nov 25;14:7740. doi: 10.1038/s41467-023-43622-3 (PMC10676405; doi:10.1038/s41467-023-43622-3)
Supplement: Supplementary file 4 — Source Data [file 41467_2023_43622_MOESM4_ESM.zip › Source Data/Fig s5.xlsx]

## Sheet: b
Body weight (g)
Time (d)	HFD-FMT								DOP-FMT
0	40.66	43.51	37.5	39.77	40.45	38.19	40.13	41.6	38.64	39.81	41.08	38.72	44.97	38.99	36.88	39.72
4	40.57	44.91	39.41	40.87	41.69	38.95	41.39	43.21	38.42	37.9	40.88	37.8	45.49	38.28	36.21	39.83
8	41.37	45.86	39.51	40.62	42.66	39.06	41.89	45.01	39.34	37.75	41.4	37.51	46	37.25	34.59	40.29
12	42.53	46.91	40.01	41.65	43.67	40.15	43.12	45.98	39.19	38.07	42.64	38.22	46.61	39.94	34.88	38.07
16	44.11	47.96	40.24	42.45	43.87	40.1	42.82	45.71	39.88	38.54	43.2	38.83	47.26	40.74	35.25	37.47
20	46.88	49.31	42.14	44.1	45.7	41.34	43.64	47.19	41.4	39.76	44.53	40.31	48.33	42.32	36.25	38.91
24	49.18	50.77	43.56	45.82	47.13	43.44	45.23	48.59	43.24	40.33	46.26	41.94	50.04	44.43	37.09	40.1
28	50.01	50.96	44.75	46.57	47.93	44.88	46.52	49.25	44.66	42	47.22	43.56	50.44	45.64	37.75	39.9
32	50.48	51.11	45.12	46.41	47.92	44.08	47.28	49.5	44.9	42.65	47.05	43.91	50.35	44.61	38.02	39.72
36	51.51	51.7	45.67	47.17	49.28	45.98	48.39	50.62	45.82	43.02	48.18	45.03	51.18	46.65	38.92	40.51

## Sheet: c
Body weight change (%)
HFD-FMT	DOP-FMT
26.68	18.58
18.82	8.06
21.79	17.28
18.61	16.3
21.83	13.81
20.4	19.65
20.58	5.53
21.68	1.99

## Sheet: d
Cumulative food intake (kcal/mouse/day)
HFD-FMT	DOP-FMT
13.07	11.72
12.67	11.4
14.48	13.76
13.56	12.71
12.39	11.84
10.79	11.55
13.52	13.41
13.15	13.13

## Sheet: e
Liver weight (g)
HFD-FMT	DOP-FMT
1.54	1.05
1.09	1.1
1.33	1.06
1.41	1.11
1.24	1.55
1.35	1.17
1.57	0.97
1.05	0.89

## Sheet: f
Epididymal fat weight (g)
HFD-FMT	DOP-FMT
3.17	2.63
3.11	2.93
3.34	3.01
2.95	2.37
3.03	2.8
3	2.52
2.71	2.9
2.73	3.08

## Sheet: g
Epididymal fat / body weight (%)
HFD-FMT	DOP-FMT
6.92	5.09
7.23	6.72
6.57	6.59
6.13	5.03
6.73	5.68
6.43	5.47
6.95	6
6.73	6.78

## Sheet: h
Serum Free Fatty Acids (mmol/L)
HFD-FMT	DOP-FMT
2.5	2.26
2.38	2.42
2.35	2.58
2.17	1.82
1.86	1.89
2.24	2.3
1.88	2.11
2.52	1.86

## Sheet: i
Serum triglyceride (mmol/L)
HFD-FMT	DOP-FMT
1.77	1.56
1.61	1.56
1.86	1.55
1.33	1.41
1.72	1.15
1.49	1.41
1.27	1.26
1.56	1.58

## Sheet: j
mmol/L
	HFD-FMT								DOP-FMT
TC	7.42	6.05	6.29	6	6.46	5.76	6.14	6.32	2.94	2.92	3.06	6.2	6.33	5.42	5.41	5.1
HDL-C	2.25	2.14	2.28	2.19	2.35	2.02	2.2	2.08	2.6	2.7	2.36	2.33	2.41	2.27	2.34	2.36
LDL-C	2.27	1.88	1.93	2.27	2.05	1.96	2.03	2.04	1.87	1.72	2.02	2.01	2.06	1.92	1.8	1.97

## Sheet: k
Blood glucose (mg/dL)
Time (min)	HFD-FMT								DOP-FMT
0	223.2	207	198	264.6	212.4	225	192.6	234	201.6	198	235.8	198	160.2	259.2	171	194.4
15	442.8	370.8	403.2	441	430.2	388.8	428.4	424.8	397.8	358.2	381.6	446.4	367.2	437.4	345.6	223.2
30	367.2	352.8	370.8	352.8	324	378	401.4	291.6	300.6	266.4	306	214.2	178.2	349.2	259.2	221.4
60	347.4	273.6	277.2	270	286.2	284.4	360	329.4	266.4	300.6	271.8	248.4	250.2	264.6	243	210.6
90	397.8	252	248.4	291.6	291.6	282.6	331.2	338.4	268.2	286.2	277.2	280.8	259.2	273.6	235.8	208.8

[truncated: 10 more sheets: l, m, n, o, p, q, r, s, t, u]
