# Supplementary material for: Parabacteroides distasonis ameliorates insulin resistance via activation of intestinal GPR109a
Source: Nat Commun. 2023 Nov 25;14:7740. doi: 10.1038/s41467-023-43622-3 (PMC10676405; doi:10.1038/s41467-023-43622-3)
Supplement: Supplementary file 4 — Source Data [file 41467_2023_43622_MOESM4_ESM.zip › Source Data/Fig s4.xlsx]

## Sheet: b
Body weight (g)
Time (d)	Abx+Vehicle								Abx+DOP
0	41.86	43.48	41.02	38.75	42.37	37.73	38.85	42.85	42.73	44.39	42.91	41.54	41.7	39.5	39.9	37.76
4	42.12	43.8	41.77	39.5	43.35	37.01	37.9	44.27	43.12	45.42	43.83	42.64	42.5	39.18	40.58	37.29
8	42.42	42.35	41.11	39.84	44.3	37.62	38.46	43.28	43.73	46.41	44.58	44.35	43.33	39.82	41.34	37.88
12	43.26	43.05	41.59	40.25	44.78	38.41	38.97	44.58	44.79	47.02	45.64	45.56	44.63	36.89	42.71	39.71
16	44.92	44.65	43.28	42	46.1	39.14	40.16	46.77	46.42	48.18	46.71	47.56	46.01	37.45	43.58	39.31
20	45.21	45.68	42.15	42.56	46.6	39.69	40.68	47.63	47.44	46.27	47.53	49.11	46.98	40.34	43.72	37.51
24	46.17	46.89	43.22	43.24	47.94	41	41.86	48.3	47.9	47.96	47.61	49.84	47.66	41.35	45.22	39.38
28	45.96	47.56	43.73	45.03	48.89	42.65	42.59	46.24	48.06	49.15	47.83	51.49	48.05	42.01	45.63	40.64
32	46.73	47.92	44.56	46.14	49.7	43.58	43.95	45.56	48.84	49.73	48.41	52.59	48.32	42.78	45.8	40.54
36	46.46	46.97	43.49	46.49	48.62	44.97	45.26	45.7	48.2	50.3	47.56	52.47	47.93	42.33	45.6	40.15

## Sheet: c
Body weight change (%)
Abx+Vehicle	Abx+DOP
10.99	12.8
8.03	13.31
6.02	10.84
19.97	26.31
14.75	14.94
19.19	7.16
16.5	14.29
6.65	6.33

## Sheet: d
Cumulative food intake (kcal/mouse/day)
Abx+Vehicle	Abx+DOP
12.63	12.04
13.36	11.87
14.57	11.37
13.41	11.9
12.42	12.23
11.84	13.76
11.32	11.75
11.69	12.97

## Sheet: e
Blood glucose (mg/dL)
Time (min)	Abx+Vehicle								Abx+DOP
0	192.6	223.2	279	253.8	207	210.6	174.6	228.6	212.4	216	239.4	239.4	203.4	223.2	232.2	216
15	410.4	394.2	493.2	387	408.6	419.4	340.2	390.6	446.4	405	448.2	383.4	423	387	378	412.2
30	336.6	225	334.8	304.2	288	271.8	261	462.6	439.2	295.2	306	381.6	347.4	288	315	324
60	304.2	266.4	266.4	246.6	306	243	302.4	244.8	228.6	275.4	219.6	309.6	255.6	239.4	320.4	239.4
90	246.6	208.8	284.4	271.8	282.6	203.4	203.4	300.6	210.6	225	196.2	297	212.4	225	243	207

## Sheet: f
AUC (mg/dL*min)
Abx+Vehicle	Abx+DOP
27999	28188
23773.5	25974
29281.5	24934.5
26028	29875.5
27580.5	26541
24327	24516
24408	27756
29835	25380

## Sheet: g
Blood glucose (mg/dL)
Time (min)	Abx+Vehicle								Abx+DOP
0	194.4	174.6	172.8	255.6	219.6	118.8	225	248.4	293.4	216	225	144	198	162	183.6	255.6
15	174.6	140.4	181.8	234	212.4	147.6	230.4	223.2	253.8	214.2	144	210.6	205.2	160.2	154.8	203.4
30	169.2	115.2	158.4	196.2	190.8	113.4	126	171	181.8	205.2	120.6	135	169.2	151.2	129.6	172.8
60	145.8	99	140.4	169.2	154.8	102.6	138.6	147.6	190.8	163.8	140.4	122.4	138.6	135	95.4	126
90	171	156.6	156.6	180	180	192.6	151.2	149.4	221.4	160.2	162	133.2	153	178.2	131.4	111.6

## Sheet: h
AUC (mg/dL*min)
Abx+Vehicle	Abx+DOP
14823	19143
11326.5	16767
14148	13203
17617.5	12946.5
16470	14823
11623.5	13743
14404.5	11448
15727.5	14310

## Sheet: i
Fasting insulin (ng/mL)
Abx+Vehicle	Abx+DOP
1.51	1.91
2.21	1.16
2.11	1.9
1.56	2.01
1.27	2.07
2.45	1.72
1.65	1.48
1.35	1.29

## Sheet: j
HOMA-IR
Abx+Vehicle	Abx+DOP
15.41	29.4
20.19	13.17
19.09	22.41
20.87	15.13
14.55	21.5
15.21	14.57
19.42	14.25
17.53	17.24

## Sheet: k
Serum LPS (ng/mL)
Abx+Vehicle	Abx+DOP
0.32	0.21
0.26	0.23
0.23	0.32
0.23	0.18
0.23	0.23
0.16	0.19
0.25	0.21
0.27	0.2

[truncated: 4 more sheets: l, m, n, o]
