# Supplementary material for: Parabacteroides distasonis ameliorates insulin resistance via activation of intestinal GPR109a
Source: Nat Commun. 2023 Nov 25;14:7740. doi: 10.1038/s41467-023-43622-3 (PMC10676405; doi:10.1038/s41467-023-43622-3)
Supplement: Supplementary file 4 — Source Data [file 41467_2023_43622_MOESM4_ESM.zip › Source Data/Fig 1.xlsx]

## Sheet: a
Alpha-diversity index shannon
HC	T2DM
3.15	2.93
3.97	3.55
3.95	3.82
3.9	3.28
4.09	3.34
3.83	3.27
3.66	2.98
3.3	2.98
3.28	2.27
4.11	2.29
4.39	1.42
3.87	2.75
4.36	1.99
3.2	2.09
4.32	3.21
4.1	3.7
4.3	3.55
3.81	1.92
2.85	3.81
2.77	2.68
3.44	3.91
4.46	3.7
3.69	4.16
2.79	3.44
4.05	3.89
3.57	4.19
3.92	2.91
3.61	3.47
2.45	3.79
3.86	3.16

## Sheet: b
Alpha-diversity index ACE
HC	T2DM
158.65	119.95
128	127.33
213.22	155.33
183.56	143.64
224.79	145.42
156.26	188.9
154.07	157.7
104.57	58.26
132.95	60
163.2	56
177	20
115.16	129.24
169	82.15
95	87
153.2	218.8
139.3	140
189.94	96.15
141.89	50
117.46	122
159.01	106.79
137.01	166.6
239.63	160.68
148.16	161.19
89.22	177.28
196.08	157.29
149.15	212.08
173.09	129.54
176.94	166.93
76.25	147.24
170.37	107

## Sheet: c
Alpha-diversity index Chao1
HC	T2DM
161.88	119.43
128	127
214.5	154.36
181.5	145
223.55	150.67
156.5	188.88
153.67	156.59
103.67	58
131.59	60
163	56
177	20
115	129.58
169	82
95	87
153	219.29
140	140
189.75	96
143.75	50
117.33	122
157.77	106.5
136.25	166
238.75	161.5
147.5	161
89	175.56
195.6	156.55
148.86	212.1
173.1	128.69
178.5	175.14
76	147
169.91	107

## Sheet: e
	GROUP	LDA SCORE (log 10)
k__Bacteria.p__Proteobacteria.c__Gammaproteobacteria.o__Aeromonadales.f__Succinivibrionaceae	T2DM	3.7
k__Bacteria.p__Fusobacteria.c__Fusobacteriia.o__Fusobacteriales.f__Fusobacteriaceae	T2DM	3.36
k__Bacteria.p__Fusobacteria	T2DM	3.38
k__Bacteria	T2DM	3.91
k__Bacteria.p__Fusobacteria.c__Fusobacteriia.o__Fusobacteriales	T2DM	3.37
k__Bacteria.p__Bacteroidetes.c__Bacteroidia.o__Bacteroidales.f__Prevotellaceae	T2DM	4.88
k__Bacteria.p__Bacteroidetes.c__Bacteroidia.o__Bacteroidales.f__Prevotellaceae.g__Prevotella	T2DM	3.75
k__Bacteria.p__Fusobacteria.c__Fusobacteriia	T2DM	3.35
k__Bacteria.p__Proteobacteria.c__Gammaproteobacteria.o__Enterobacteriales.f__Enterobacteriaceae	T2DM	4.56
k__Bacteria.p__Firmicutes.c__Clostridia.o__Clostridiales.f__Veillonellaceae.g__Megasphaera	T2DM	3.59
k__Bacteria.p__Firmicutes.c__Clostridia.o__Clostridiales.f__Veillonellaceae	T2DM	4.02
k__Bacteria.p__Bacteroidetes.c__Bacteroidia.o__Bacteroidales.f__Prevotellaceae.g__Prevotella.s__Prevotella_copri	T2DM	4.86
k__Bacteria.p__Bacteroidetes.c__Bacteroidia.o__Bacteroidales.f___Odoribacteraceae_.g__Butyricimonas	HC	3.22
k__Bacteria.p__Bacteroidetes.c__Bacteroidia.o__Bacteroidales.f__Bacteroidaceae.g__Bacteroides.s__Bacteroides_plebeius	HC	4.26
k__Bacteria.p__Bacteroidetes.c__Bacteroidia.o__Bacteroidales.f__Porphyromonadaceae.g__Parabacteroides	HC	3.44
k__Bacteria.p__Firmicutes.c__Erysipelotrichi.o__Erysipelotrichales.f__Erysipelotrichaceae.g___Eubacterium.s__Eubacterium_dolichum	HC	3.67
k__Bacteria.p__Firmicutes.c__Clostridia.o__Clostridiales.f__Lachnospiraceae	HC	3.96
k__Bacteria.p__Firmicutes.c__Clostridia.o__Clostridiales.f__Ruminococcaceae	HC	3.97
k__Bacteria.p__Bacteroidetes.c__Bacteroidia.o__Bacteroidales.f__Bacteroidaceae.g__Bacteroides.s__Bacteroides_uniformis	HC	3.67
k__Bacteria.p__Firmicutes.c__Clostridia	HC	4.86
k__Bacteria.p__Firmicutes.c__Clostridia.o__Clostridiales.f__Lachnospiraceae.g__Dorea	HC	3.2
k__Bacteria.p__Actinobacteria	HC	3.87
k__Bacteria.p__Firmicutes.c__Clostridia.o__Clostridiales.f__Ruminococcaceae.g__Faecalibacterium	HC	4.3
k__Bacteria.p__Firmicutes.c__Clostridia.o__Clostridiales.f__Ruminococcaceae.g__Faecalibacterium.s__Faecalibacterium_prausnitzii	HC	4.3
k__Bacteria.p__Firmicutes.c__Clostridia.o__Clostridiales.f__Lachnospiraceae.g__Roseburia	HC	3.32
k__Bacteria.p__Firmicutes.c__Clostridia.o__Clostridiales.f__Ruminococcaceae.g__Gemmiger	HC	3.44
k__Bacteria.p__Bacteroidetes.c__Bacteroidia.o__Bacteroidales.f___Barnesiellaceae	HC	3.53
k__Bacteria.p__Firmicutes	HC	4.85
k__Bacteria.p__Bacteroidetes.c__Bacteroidia.o__Bacteroidales.f__Porphyromonadaceae	HC	3.49
k__Bacteria.p__Firmicutes.c__Clostridia.o__Clostridiales.f__Ruminococcaceae.g__Ruminococcus	HC	3.48
k__Bacteria.p__Firmicutes.c__Clostridia.o__Clostridiales.f__Christensenellaceae	HC	3.12
k__Bacteria.p__Bacteroidetes.c__Bacteroidia.o__Bacteroidales.f__Bacteroidaceae.g__Bacteroides.s__Bacteroides_eggerthii	HC	3.09
k__Bacteria.p__Bacteroidetes.c__Bacteroidia.o__Bacteroidales.f__Porphyromonadaceae.g__Parabacteroides.s__Parabacteroides_distasonis	HC	3.03
k__Bacteria.p__Firmicutes.c__Clostridia.o__Clostridiales.f__Lachnospiraceae.g___Ruminococcus_.s__gnavus	HC	3.13
k__Bacteria.p__Firmicutes.c__Bacilli.o__Lactobacillales.f__Lactobacillaceae.g__Lactobacillus.s__Lactobacillus_salivarius	HC	3.24
k__Bacteria.p__Firmicutes.c__Clostridia.o__Clostridiales.f__Ruminococcaceae.g__Oscillospira	HC	3.97
k__Bacteria.p__Firmicutes.c__Clostridia.o__Clostridiales.f__Clostridiaceae.g__Clostridium	HC	3.23
k__Bacteria.p__Bacteroidetes.c__Bacteroidia.o__Bacteroidales.f__Bacteroidaceae	HC	4.51
k__Bacteria.p__Firmicutes.c__Clostridia.o__Clostridiales.f__Ruminococcaceae.g__Gemmiger.s__Gemmiger_formicilis	HC	3.44
k__Bacteria.p__Firmicutes.c__Clostridia.o__Clostridiales.f__Lachnospiraceae.g__Blautia.s__Blautia_obeum	HC	3.28

## Sheet: f
	GROUP	LDA SCORE (log 10)
Faecalibacterium	HC	5.3
Oscillospira	HC	4.99
Parabacteroides	HC	4.45
Dorea	HC	4.15
Butyricimonas	HC	3.92
Bilophila	HC	3.41
Treponema	T2DM	4.34
Megasphaera	T2DM	4.57
Prevotella	T2DM	5.91

## Sheet: g
correlation value							p value
	HOMA-β	HOMA-IR	Insulin	FBG	HbA1c			HOMA-β	HOMA-IR	Insulin	FBG	HbA1c
Parabacteroides	0.316	-0.412	-0.311	-0.381	-0.361		Parabacteroides	0.0141	0.0011	0.0155	0.0027	0.0045
Faecalibacterium	0.229	-0.372	-0.278	-0.324	-0.433		Faecalibacterium	0.079	0.0035	0.0317	0.0116	0.0005
Bacteroides	0.3	-0.302	-0.16	-0.337	-0.212		Bacteroides	0.0197	0.0191	0.2235	0.0085	0.1046
Unclassified_Lachnospiraceae	0.354	-0.365	-0.237	-0.395	-0.238		Unclassified_Lachnospiraceae	0.0056	0.0041	0.0678	0.0018	0.0669
Roseburia	0.092	-0.235	-0.241	-0.187	-0.179		Roseburia	0.4857	0.0712	0.0633	0.1529	0.1711
Ruminococcus	0.061	-0.271	-0.324	-0.176	-0.196		Ruminococcus	0.6443	0.036	0.0115	0.1787	0.1338
Oscillospira	0.149	-0.33	-0.337	-0.251	-0.312		Oscillospira	0.2555	0.0101	0.0085	0.0527	0.0152
Alistipes	0.188	-0.255	-0.158	-0.228	-0.225		Alistipes	0.1495	0.0496	0.2286	0.0795	0.0844
Gemmiger	0.125	-0.217	-0.156	-0.181	-0.178		Gemmiger	0.3405	0.0954	0.2351	0.1652	0.1746
Coprococcus	0.045	-0.147	-0.17	-0.104	-0.093		Coprococcus	0.7305	0.263	0.1947	0.4299	0.4776
Blautia	-0.009	-0.083	-0.071	-0.048	-0.056		Blautia	0.9452	0.5285	0.5874	0.7185	0.6732
Dialister	0.04	-0.096	-0.083	-0.071	-0.055		Dialister	0.7633	0.464	0.5265	0.5874	0.6761
Megasphaera	-0.374	0.329	0.168	0.353	0.367		Megasphaera	0.0033	0.0102	0.2005	0.0056	0.0039
Prevotella	-0.202	0.323	0.239	0.293	0.252		Prevotella	0.1215	0.0119	0.0654	0.0229	0.0525
Unclassified_Enterobacteriaceae	-0.233	0.212	0.166	0.224	0.301		Unclassified_Enterobacteriaceae	0.0731	0.1037	0.206	0.0856	0.0194
[Prevotella]	-0.026	0.023	-0.081	0.036	0.016		[Prevotella]	0.8424	0.8616	0.5367	0.7871	0.9055
Megamonas	-0.075	0.138	0.137	0.111	0.145		Megamonas	0.5705	0.293	0.2977	0.3995	0.2706
[Ruminococcus]	-0.072	0.055	0.069	0.059	0.117		[Ruminococcus]	0.586	0.6764	0.603	0.6521	0.3723
Catenibacterium	-0.071	0.047	0.064	0.062	-0.014		Catenibacterium	0.5892	0.7206	0.6289	0.64	0.9164
Phascolarctobacterium	-0.126	0.112	0.076	0.112	0.143		Phascolarctobacterium	0.3393	0.3953	0.5648	0.3963	0.2756
Sutterella	0	0.024	0.065	0.035	0.023		Sutterella	0.9975	0.855	0.6244	0.7891	0.8613
Bifidobacterium	-0.017	-0.026	-0.02	0.002	-0.101		Bifidobacterium	0.8945	0.844	0.8812	0.9856	0.4434
Unclassified_Ruminococcaceae	-0.004	-0.171	-0.256	-0.093	-0.189		Unclassified_Ruminococcaceae	0.9788	0.191	0.048	0.48	0.1484
Lachnospira	-0.125	0.144	0.073	0.127	0.176		Lachnospira	0.3401	0.2738	0.58	0.332	0.1796
Clostridium	-0.068	-0.062	-0.125	-0.008	0.03		Clostridium	0.6037	0.6396	0.3405	0.952	0.8205

## Sheet: h
	HC																														T2DM
Relative abundance of P. distasonis (%)	0.006021	0.000922	0.328272	1.47947	0.340032	0.549012	0.528591	0.256485	0.865062	1.46228	0.889978	1.63779	0.080478	0.475441	0.602906	0.717602	0.248089	0.248134	0.289135	0.279599	0.201293	0.171079	0.618505	0.292634	0.146494	0.185714	1.1315	0.548825	0.276616	0.008034	0.000174	0.002539	0.008969	0.182328	0.057171	0.031014	2.0609	0.063747	0.000729	0.00024	0.024398	0.042398	0.003514	0.024199	0.004758	0.007074	0.001594	0.000204	0.002861
Relative abundance of P. merdae (%)	0.390385	0.14032	0.094949	0.025534	0.001688	0.442555	0.055888	0.948979	0.416082	0.011158	0.001741	0.571357	0.095619	0.126057	0.811018	0.963323	0.148837	0.423495	1.22351	0.056462	0.17583	1.20994	0.288006	1.54987	0.452862	0.461513	0.523994	0.510684	0.220897	0.040378	0.026291	0.001639	0.180528	0.060206	0.027081	1.05004	0.359536	0.014491	0.000492	5.6e-05	0.077438	0.015183	0.855717	0.507523	0.006767	0.04957	0.054672	0.127239	0.776046
Relative abundance of P. johnsonii (%)	0.03442	0.085287	0.008365	0.211737	0.094988	0.051347	0.03165	0.299258	0.209498	0.07552	0.000141	0.008136	0.007794	0.012987	0.137943	0.025386	0.133563	0.063717	0.08835	0.06661	0.024379	0.087279	0.008917	0.099494	0.005993	0.032548	0.053937	0.114366	0.030707	0.01962	0.00339	0.00027	0.013383	0.005133	0.002783	0.03394	0.024691	0.004764	0.025197	0.067103	0.081084	0.026716	0.050544	0.062487	1.5e-05	0.003896	0.010378	0.016689	0.02685
Relative abundance of P. goldsteinii (%)	2.5e-05	6.2e-05	7.9e-05	1.2e-05	6.4e-05	0.018303	0.06264	0.000131	0.000256	0.000171	0.000195	6.6e-05	0.003819	0.00343	0.012388	0.000154	0.020012	0.000103	0.065305	0.034612	2.9e-05	7.4e-05	0.000647	7.9e-05	1e-05	0.003604	0.000142	0.00249	0.00681	7.3e-05	4e-06	5e-06	3.5e-05	0.000522	1.5e-05	0.000178	0.000385	0.00258	0	0	3e-06	0.000486	4.7e-05	0.000152	0.000233	0.000915	7e-05	0.006651	0.046832
Relative abundance of P. gordonii (%)	0.00012	0.005744	0.000246	7.3e-05	0.006074	0.004043	0.003373	0.001817	0.006407	0.009795	0.006775	0.000292	0.000519	0.002064	0.008105	0.00577	0.001828	0.001871	0.012068	0.005765	0.003974	0.004202	0.015325	0.007189	0.003319	0.000226	0.022223	0.008668	0.004947	0.002147	0.00048	0.005596	0.004012	0.001912	0.00815	0.017668	0.005453	0.000966	0.001023	0.000398	0.003914	0.011621	0.005275	0.013902	0.022192	0.003462	0.006882	0.003927	0.006838
[truncated: 11 more columns]

## Sheet: i
Relative abundance of F. prausnitzii (%)
HC	T2DM
5.12064	1.49872
9.63762	0.48822
2.11278	1.11269
8.10767	3.62191
8.88826	2.17996
3.36172	1.78257
6.17182	3.29265
14.3107	10.5478
12.1043	2.21402
15.1538	6.77831
3.2056	1.37383
16.3819	0.397389
5.13104	1.27164
8.71133	1.95288
9.15886	0.465512
5.54735	1.8734
8.97152	0.05677
12.531	2.90661
7.16056	1.24894
4.9333	2.89526
5.66184	5.06387
2.54991	0.465512
5.69306	6.15385
10.3558	1.32841
2.60195	3.92847
3.38253	6.82373
3.12234	2.96338
5.79714	1.02186
2.7997	0.317911
0.291418	7.08487

## Sheet: j
correlation value							p value
	HOMA-β	HOMA-IR	Insulin	FBG	HbA1c			HOMA-β	HOMA-IR	Insulin	FBG	HbA1c
P. distasonis	0.429	-0.462	-0.255	-0.48	-0.471		P. distasonis	0.0006	0.0002	0.049	0.0001	0.0001
P. merdae	0.262	-0.304	-0.244	-0.302	-0.327		P. merdae	0.0433	0.0184	0.0608	0.019	0.0107
P. goldsteinii	0.23	-0.242	-0.181	-0.245	-0.309		P. goldsteinii	0.0769	0.0627	0.1669	0.0593	0.0164
P. johnsonii	0.212	-0.354	-0.296	-0.299	-0.252		P. johnsonii	0.1042	0.0055	0.0217	0.0202	0.0526
P. gordonii	0.082	-0.02	0.07	-0.063	-0.098		P. gordonii	0.5333	0.8814	0.5925	0.6307	0.4582
F. prausnitzii	0.205	-0.346	-0.262	-0.298	-0.405		F. prausnitzii	0.1158	0.0067	0.043	0.0209	0.0013
