# Supplementary material for: Parabacteroides distasonis ameliorates insulin resistance via activation of intestinal GPR109a
Source: Nat Commun. 2023 Nov 25;14:7740. doi: 10.1038/s41467-023-43622-3 (PMC10676405; doi:10.1038/s41467-023-43622-3)
Supplement: Supplementary file 4 — Source Data [file 41467_2023_43622_MOESM4_ESM.zip › Source Data/Fig s8.xlsx]

## Sheet: a
Cumulative food intake (kcal/mouse/day)
Vehicle	NA	MPN	NA+MPN
12.9	12.42	12.53	13.06
12.68	12.57	13.54	11.83
13.62	11.93	12.88	12.6
13.44	12.03	13.88	11.87
14.28	12.9	14.27	13.28
12.17	13.34	11.88	12.45
14.08	13.12	13.05	13.52
13.56	12.53	11.88	13.57

## Sheet: b
Liver weight (g)
Vehicle	NA	MPN	NA+MPN
1.152	0.979	1.169	1.096
1.262	0.968	1.316	1.329
1.227	1.117	1.535	1.232
1.127	1.186	1.24	1.15
1.386	1.002	1.345	1.535
1.512	0.955	1.221	1.422
1.112	1.168	1.223	0.944
1.34	1.076	1.221	1.261

## Sheet: c
Epididymal fat weight (g)
Vehicle	NA	MPN	NA+MPN
2.63	1.83	2.75	2.4
2.08	1.68	2.72	2.5
2.1	1.74	2.15	2.82
2.34	2.08	2.65	2.39
2.89	2.17	1.89	2.24
2.55	1.68	2.22	2.84
2.43	2.17	1.58	2.15
2.47	2.37	2.65	2.05

## Sheet: d
Epididymal fat / body weight (%)
Vehicle	NA	MPN	NA+MPN
6.62	4.69	6.82	5.47
5.27	4.3	6.24	6
5.03	4.53	4.63	6.55
5.45	4.96	6.5	5.65
6.19	5.41	4.88	4.72
5.14	4.76	4.67	6.36
5.13	5.26	4.23	5.1
5.38	5.82	5.98	5.29

## Sheet: e
Serum Free Fatty Acids (mmol/L)
Vehicle	NA	MPN	NA+MPN
2.11	1.62	1.92	1.77
1.56	1.77	2.2	1.83
2.04	1.76	1.61	2.24
2.19	1.89	2.1	2
2.25	1.79	2.03	2.05
1.99	1.98	2.41	2.02
2.32	1.75	1.87	2.02
2.32	1.59	2.3	2.27

## Sheet: f
Serum triglyceride (mmol/L)
Vehicle	NA	MPN	NA+MPN
1.17	1.11	1.28	1.37
1.48	1.28	1.33	1.15
1.23	1.57	1.24	1.07
1.51	1.35	1.54	1.29
1.64	1.46	1.43	1.38
1.52	1.16	1.37	1.33
1.11	1.16	1.33	1.19
1.77	1.07	1.68	1.29

## Sheet: g
mmol/L
	Vehicle								NA								MPN								NA+MPN
TC	5.96	3.81	3.94	4.48	4.14	5.62	6.58	5.25	4.64	4.79	4.53	5.28	4.64	4.62	4.42	4.28	5.11	6.16	4.46	5.54	5.77	4.96	3.69	6.18	4.67	4.64	6.31	4.47	3.79	3.86	5.32	4.46
HDL-C	2.22	1.78	1.92	2.21	1.76	1.86	1.89	1.83	2.6	1.79	2.46	2.08	1.86	2.14	2.63	2.24	1.94	1.88	2.27	1.88	1.62	1.73	2.21	2.14	2.11	2.3	1.92	2.29	2.16	2.11	1.74	1.75
LDL-C	1.96	1.41	1.37	1.63	1.63	1.8	2.03	1.81	1.45	1.54	1.63	1.79	1.68	1.54	1.48	1.48	1.57	1.56	2	1.66	1.36	1.45	1.75	2.14	1.69	1.97	1.51	1.8	1.89	1.78	1.44	1.75

## Sheet: i
Relative mRNA expression
	Vehicle						NA						MPN						NA+MPN
Tnfa	0.764638	1.22812	1.02816	1.25471	1.33581	0.783783	0.755677	0.645819	0.31455	0.684798	0.640416	0.466567	1.65509	1.39561	1.7987	2.07948	1.12112	1.45819	1.30038	1.27464	1.14264	1.0366	0.883366	1.19118
Il1b	1.16503	0.842971	0.835928	0.914669	1.14142	1.13377	0.932525	1.10077	0.907019	1.20443	1.0424	1.04604	1.87016	2.50483	2.08047	2.1691	1.44702	0.62493	0.857009	1.5774	1.30724	1.61962	1.39957	0.725049
Il6	1.32861	1.10968	0.856469	0.931998	0.65576	1.22853	0.292145	0.171279	0.726598	0.338838	0.564286	0.673904	1.49018	1.54704	1.86028	2.06538	1.94507	1.96545	1.36726	0.987101	0.655049	1.65017	1.8239	1.51897
Il10	1.20749	0.826454	1.09932	1.2061	0.89732	0.922428	1.31973	1.41428	1.85735	1.26832	1.02637	1.22735	1.81855	1.06907	0.582595	1.64111	0.700829	1.2906	1.67318	1.09455	1.31751	1.07065	1.26924	0.872511

## Sheet: j
Claudin-1					Muc-2					Occludin					ZO-1
positive area (%)					positive area (%)					positive area (%)					positive area (%)
Vehicle	NA	MPN	NA+MPN		Vehicle	NA	MPN	NA+MPN		Vehicle	NA	MPN	NA+MPN		Vehicle	NA	MPN	NA+MPN
13.28	22.99	16.25	9.78		8.99	13.93	8.83	7.62		6.31	13.7	4.65	4.21		2.89	5.31	1.32	2.92
19.22	28.09	15.7	9.85		8.91	11.29	8.24	8.2		6.67	14.44	6.07	5.18		2.38	4.4	2.28	2.71
14.99	25.38	14.44	13.95		9.07	9.81	5	7.19		6.14	13.79	5.88	8.27		2.29	3.55	2.66	2.66
14.73	21.53	12.29	12.64		10.1	12.38	6.45	8.45		5.46	13.69	8.08	4.14		2.17	5.12	2.4	1.54
13.14	24.7	15.9	9.91		8.51	13.29	7.79	9.25		5.35	11.08	8.16	5.22		1.11	7.31	1.94	1.45
17.38	20.23	16.66	11.01		9.67	12.89	6.58	8.54		6.84	11.67	6	3.65		0.98	7.12	2.1	1.15
