# Supplementary material for: Parabacteroides distasonis ameliorates insulin resistance via activation of intestinal GPR109a
Source: Nat Commun. 2023 Nov 25;14:7740. doi: 10.1038/s41467-023-43622-3 (PMC10676405; doi:10.1038/s41467-023-43622-3)
Supplement: Supplementary file 4 — Source Data [file 41467_2023_43622_MOESM4_ESM.zip › Source Data/Fig s10.xlsx]

## Sheet: a
Metformin
△OD600
Vehicle	100 μM	1000 μM	2000 μM
0.731	0.729	0.732	0.733
0.746	0.737	0.746	0.742
0.741	0.735	0.744	0.74

## Sheet: b
Glibenclamide
△OD600
Vehicle	10 μM	100 μM	200 μM
0.73	0.73	0.738	0.729
0.729	0.73	0.714	0.729
0.73	0.73	0.737	0.73

## Sheet: c
Gliclazide
△OD600
Vehicle	1 μM	10 μM	20 μM
0.755	0.74	0.755	0.739
0.743	0.757	0.753	0.743
0.743	0.766	0.752	0.732
